# Supplementary material for: Mtu1 defects are correlated with reduced osteogenic differentiation
Source: Cell Death Dis. 2021 Jan 11;12(1):61. doi: 10.1038/s41419-020-03345-5 (PMC7801634; doi:10.1038/s41419-020-03345-5)
Supplement: Supplementary file 7 — Supplementary Table S2 [file 41419_2020_3345_MOESM7_ESM.xlsx]

## Sheet: Sheet1
gene_id	gene_name	FPKM.shMtu1_2_1	FPKM.shMtu1_2_2	FPKM.shMtu1_2_3	FPKM.shSc_1	FPKM.shSc_2	FPKM.shSc_3	log2.fc.	pval	qval	regulation	significant
ENSMUSG00000000340	Dbt	1.32	1.06	2.18	3.74	4.02	3.68	-1.33	0	0	down	yes
ENSMUSG00000001285	Myg1	31.32	34.87	29.14	14.38	16.11	14.99	1.07	0	0	up	yes
ENSMUSG00000001424	Snd1	37.95	42.45	32.88	15.5	16.4	14.5	1.29	0	0	up	yes
ENSMUSG00000003528	Slc25a1	73.57	93.03	83.86	39.08	31.21	39.24	1.19	0	0	up	yes
ENSMUSG00000003623	Crot	2.96	2.61	3.82	9.7	8.38	8.85	-1.52	0	0	down	yes
ENSMUSG00000006378	Gcat	44.98	51.9	40.59	10.47	10.74	10.25	2.13	0	0	up	yes
ENSMUSG00000006494	Pdk1	3.16	2.39	3.08	0.54	0.61	0.59	2.31	0	0	up	yes
ENSMUSG00000006717	Acot13	10.69	8.11	14.4	37.34	35.33	39.67	-1.76	0	0	down	yes
ENSMUSG00000006724	Cyp27b1	0.15	0.13	0.11	0.5	0.48	0.35	-1.77	0	0	down	yes
ENSMUSG00000007827	Ankrd26	0.53	0.51	1	3.43	3.04	3.33	-2.26	0	0	down	yes
ENSMUSG00000008435	Rdh13	3.12	2.37	2.99	6.25	6.34	6.81	-1.19	0	0	down	yes
ENSMUSG00000008540	Mgst1	8.2	9.34	11.18	24.59	21.83	22.62	-1.27	0	0	down	yes
ENSMUSG00000009614	Sardh	14.94	16.04	10.55	6.84	5.92	5.02	1.22	0	0	up	yes
ENSMUSG00000010025	Aldh3a2	6.68	6.06	7.42	16.99	15.4	17.02	-1.29	0	0	down	yes
ENSMUSG00000013662	Atad1	2.8	2.25	4.35	7.34	6.76	7.86	-1.22	0	0	down	yes
ENSMUSG00000013701	Timm23	49.67	45.05	52.37	20.4	20.78	16.91	1.34	0	0	up	yes
ENSMUSG00000013736	Trnt1	2.65	1.9	3.61	7.61	12.19	9.12	-1.82	0	0	down	yes
ENSMUSG00000014313	Cox6c	12.25	10.41	19.66	30.5	29.42	39.67	-1.23	0	0	down	yes
ENSMUSG00000015659	Serac1	0.26	0.27	0.34	1.58	1.63	1.73	-2.51	0	0	down	yes
ENSMUSG00000016427	Ndufa1	61.63	61.29	61.49	134.06	145.07	152.09	-1.23	0	0	down	yes
ENSMUSG00000018858	Mrpl58	6.8	6.21	9.15	2.9	3.48	4.02	1.09	0	0	up	yes
ENSMUSG00000019774	Mtrf1l	0.97	0.58	1.08	2.87	2.11	2.79	-1.56	0	0	down	yes
ENSMUSG00000019792	Trmt11	0.41	0.4	0.88	1.88	1.66	2.11	-1.74	0	0	down	yes
ENSMUSG00000020250	Txnrd1	24.04	18.79	27.42	48.88	48.56	49.56	-1.07	0	0	down	yes
ENSMUSG00000020256	Aldh1l2	6.66	5.99	9.04	2.59	2.73	2.39	1.49	0	0	up	yes
ENSMUSG00000020459	Mtif2	1.35	0.97	1.93	3.07	3.39	3.42	-1.22	0	0	down	yes
ENSMUSG00000020638	Cmpk2	2.48	3.69	2.14	0.11	0.17	0.04	4.71	0	0	up	yes
ENSMUSG00000020832	Eral1	16.23	17.11	15.01	4.54	3.28	4.46	1.98	0	0	up	yes
ENSMUSG00000021226	Acot2	2.05	2.37	1.98	1.21	0.99	0.64	1.18	0	0	up	yes
ENSMUSG00000021238	Aldh6a1	0.99	0.76	1.2	2.71	2.55	2.37	-1.37	0	0	down	yes
ENSMUSG00000021460	Auh	1.25	0.81	1.35	2.29	2.46	2.49	-1.08	0	0	down	yes
ENSMUSG00000021519	Mterf3	1.28	1.1	1.88	3.3	4.02	3.23	-1.31	0	0	down	yes
ENSMUSG00000021786	Oxsm	0.79	0.74	1.1	1.78	2	1.95	-1.12	0	0.01	down	yes
ENSMUSG00000021792	Prxl2a	0.63	0.71	0.68	2.74	2.5	2.79	-1.99	0	0	down	yes
ENSMUSG00000021957	Tkt	83.17	101.04	73.26	41.13	41.45	38.72	1.09	0	0	up	yes
ENSMUSG00000022022	Mtrf1	0.81	0.7	1.35	2.94	2.68	3.14	-1.61	0	0	down	yes
ENSMUSG00000022051	Bnip3l	9.58	8	12.63	22.02	20.92	23.15	-1.13	0	0	down	yes
ENSMUSG00000022110	Sucla2	3.76	3.35	5.91	9.95	9.62	10.03	-1.19	0	0	down	yes
ENSMUSG00000022244	Amacr	9.43	10.13	9.73	23.22	23.23	23.42	-1.25	0	0	down	yes
ENSMUSG00000022307	Oxr1	2.32	1.94	4.31	10.81	9.36	11.31	-1.88	0	0	down	yes
ENSMUSG00000022323	Rida	2.27	1.98	2.72	7.72	7.55	8.51	-1.77	0	0	down	yes
ENSMUSG00000022337	Emc2	4.9	4.58	8.11	17.67	18.18	20.96	-1.69	0	0	down	yes
ENSMUSG00000022742	Cpox	4.07	2.88	4.93	2	1.78	1.72	1.11	0	0	up	yes
ENSMUSG00000022765	Snap29	8.51	6.69	8.26	16.84	17.48	16.92	-1.13	0	0	down	yes
ENSMUSG00000022789	Dnm1l	4.02	3.15	4.33	12.5	11.42	14.31	-1.73	0	0	down	yes
ENSMUSG00000023456	Tpi1	339.02	399.57	298.26	114.28	119.55	114.91	1.57	0	0	up	yes
ENSMUSG00000023921	Mmut	3.23	3.12	4.72	7.67	7.31	7.75	-1.04	0	0	down	yes
ENSMUSG00000023938	Aars2	5.52	5.98	4.83	2.24	2.26	1.79	1.38	0	0	up	yes
ENSMUSG00000024259	Slc25a46	1.67	1.1	3.06	4.76	4.22	5.08	-1.27	0	0	down	yes
ENSMUSG00000024556	Me2	13.69	11.81	14.7	5.62	5.03	5.02	1.36	0	0	up	yes
ENSMUSG00000024645	Timm21	0.48	0.62	0.8	2.04	2.37	2.34	-1.83	0	0	down	yes
ENSMUSG00000024712	Rfk	13.39	10.57	15.71	27.59	26.63	28.49	-1.06	0	0	down	yes
ENSMUSG00000024818	Slc25a45	1.54	1.87	1.4	0.27	0.97	0.81	1.23	0	0	up	yes
ENSMUSG00000024887	Asah2	0.57	0.55	0.59	1.43	1.44	1.31	-1.29	0	0	down	yes
ENSMUSG00000025007	Aldh18a1	52.84	65.1	51.99	17.24	16.96	14.61	1.8	0	0	up	yes
ENSMUSG00000025068	Gsto1	131.09	77.03	121.27	232.68	245.59	286.43	-1.22	0	0	down	yes
ENSMUSG00000025130	P4hb	487.8	548.2	469.16	230.24	226.72	207.75	1.18	0	0	up	yes
ENSMUSG00000025140	Pycr1	8.1	9.74	7.28	2.9	3.12	3.68	1.37	0	0	up	yes
ENSMUSG00000025287	Acot9	33.86	29.05	46.05	74.65	74.29	78.54	-1.06	0	0	down	yes
ENSMUSG00000025403	Shmt2	164.87	182.3	151.87	49.24	48.93	52.09	1.73	0	0	up	yes
ENSMUSG00000025525	Apool	2.79	2.67	3.53	6.67	7.39	9.44	-1.39	0	0	down	yes
ENSMUSG00000025792	Slc25a10	20.42	21.32	15.79	10.64	9.16	8.89	1	0	0	up	yes
ENSMUSG00000025940	Tmem70	6.99	6.42	11.55	16.4	16.33	18.89	-1.05	0	0	down	yes
ENSMUSG00000025981	Coq10b	2.9	2.03	3.18	6	5.78	6.97	-1.21	0	0	down	yes
ENSMUSG00000026103	Gls	2.15	1.51	3.05	7.85	7.05	8.68	-1.81	0	0	down	yes
ENSMUSG00000026154	Sdhaf4	5.28	7.34	6.51	15.56	13.46	14.59	-1.19	0	0	down	yes
ENSMUSG00000026384	Ptpn4	0.15	0.11	0.34	0.96	0.71	0.85	-2.09	0	0	down	yes
ENSMUSG00000026492	Tfb2m	2.34	1.53	2.87	7.98	7.31	8.92	-1.85	0	0	down	yes
ENSMUSG00000026775	Yme1l1	3.01	2.14	6.16	9.68	8.71	10.86	-1.37	0	0	down	yes
ENSMUSG00000027086	Fastkd1	0.91	0.85	1.07	2.13	2.42	2.38	-1.29	0	0	down	yes
ENSMUSG00000027099	Mtx2	6.61	4.92	10.24	15.17	14.81	17.01	-1.11	0	0	down	yes
ENSMUSG00000028261	Ndufaf4	1.83	1.37	1.96	5.29	2.01	5.83	-1.35	0	0	down	yes
ENSMUSG00000028383	Hsdl2	1.26	1.55	1.78	5.26	5.43	5.81	-1.85	0	0	down	yes
ENSMUSG00000028527	Ak4	2.06	1.62	2.83	0.99	0.7	1	1.27	0	0	up	yes
ENSMUSG00000028601	Echdc2	6.01	6.03	6.03	2.16	2.68	2.4	1.32	0	0	up	yes
ENSMUSG00000028687	Mutyh	2.3	2.33	2.13	0.78	1	0.79	1.4	0	0	up	yes
ENSMUSG00000028756	Pink1	5.93	6.68	5	14.84	14.63	14.35	-1.31	0	0	down	yes
ENSMUSG00000029486	Mrpl1	1.2	0.8	2.19	4.28	4.07	5.12	-1.68	0	0	down	yes
ENSMUSG00000029575	Mmab	11.64	13.07	11.11	5	5.46	5.28	1.19	0	0	up	yes
ENSMUSG00000029591	Ung	2.62	2.32	2.48	0.78	0.91	0.92	1.51	0	0	up	yes
ENSMUSG00000029777	Gars	105.05	109.14	109.1	30.07	30.56	29.97	1.84	0	0	up	yes
ENSMUSG00000029911	Ssbp1	1.02	0.78	1.6	2.73	2.67	2.79	-1.27	0	0	down	yes
ENSMUSG00000029918	Mrps33	11.55	9.4	17.31	25.35	24.44	29.94	-1.06	0	0	down	yes
ENSMUSG00000030613	Ccdc90b	3.88	3.04	6.07	8.25	8.91	10.07	-1.07	0	0.01	down	yes
ENSMUSG00000030826	Bcat2	12.31	14.16	10.88	4.92	5.4	4.75	1.31	0	0	up	yes
ENSMUSG00000031105	Slc25a14	1.53	1.51	1.42	3.6	3.01	3.05	-1.12	0	0.01	down	yes
ENSMUSG00000031200	Mtcp1	0.21	0.19	0.2	0.6	0.39	0.66	-1.48	0	0	down	yes
ENSMUSG00000031231	Cox7b	43.17	39.13	64.47	121.1	126.68	147.35	-1.43	0	0	down	yes
ENSMUSG00000031278	Acsl4	4.67	3.75	7.69	20.58	18.5	22.4	-1.93	0	0	down	yes
ENSMUSG00000031333	Abcb7	1.78	1.35	2.47	4.91	4.39	5.3	-1.38	0	0	down	yes
ENSMUSG00000031352	Hccs	1.94	1.21	2.54	5.86	5.84	5.8	-1.62	0	0	down	yes
ENSMUSG00000031378	Abcd1	10.56	13.44	8.5	5.12	5.46	4.79	1.08	0	0	up	yes
ENSMUSG00000031818	Cox4i1	247.63	261.96	180.04	51.34	55.05	86.24	1.84	0	0	up	yes
ENSMUSG00000031974	Abcb10	13.32	12.67	12.11	25.48	27.3	25.13	-1.03	0	0	down	yes
ENSMUSG00000032126	Hmbs	12.32	13.3	11.98	5.08	5.36	5.22	1.26	0	0	up	yes
ENSMUSG00000032320	Rcn2	14.96	10.79	18.88	29.36	29.37	32.37	-1.03	0	0	down	yes
ENSMUSG00000032370	Lactb	3.51	2.96	3.92	9.05	8.38	7.95	-1.29	0	0	down	yes
ENSMUSG00000032449	Slc25a36	0.59	0.52	0.95	2.59	2.71	2.7	-1.96	0	0	down	yes
ENSMUSG00000032459	Mrps22	2.89	2.93	4.85	6.96	7.05	7.87	-1.04	0	0	down	yes
ENSMUSG00000032527	Pccb	13.56	16.72	13.92	7.29	6.94	6.27	1.11	0	0	up	yes
ENSMUSG00000033491	Prss35	0.16	0.12	0.47	6.41	6.68	4.79	-4.57	0	0	down	yes
ENSMUSG00000033624	Pdpr	3.19	2.34	3.29	6.92	6.02	6.26	-1.12	0	0	down	yes
ENSMUSG00000034173	Zbed5	3.87	1.65	2.29	5.78	5.98	6.89	-1.26	0	0	down	yes
ENSMUSG00000034248	Slc25a37	3.95	3.67	4.15	10.46	9.63	8.65	-1.29	0	0	down	yes
ENSMUSG00000034285	Nipsnap1	9.22	10.3	8.94	3.99	4.22	3.81	1.24	0	0	up	yes
ENSMUSG00000036257	Pnpla8	0.36	0.31	0.7	1.29	1.06	1.48	-1.49	0	0	down	yes
ENSMUSG00000037523	Mavs	21.89	22.24	19.58	5.74	6.2	5.98	1.83	0	0	up	yes
ENSMUSG00000037531	Mrpl47	2.39	2.16	3.95	5.94	5.89	6.67	-1.12	0	0	down	yes
ENSMUSG00000037826	Ppm1k	0.07	0.13	0.15	0.69	0.55	0.44	-2.26	0	0	down	yes
ENSMUSG00000038084	Opa1	4.58	4.1	6.46	10.34	9.99	10.05	-1	0	0	down	yes
ENSMUSG00000038323	1700066M21Rik	0.53	0.54	1.16	2.47	2.64	3.26	-1.91	0	0	down	yes
ENSMUSG00000038462	Uqcrfs1	102.43	87.32	99.64	40.62	41.61	38.32	1.26	0	0	up	yes
ENSMUSG00000038582	Pptc7	3.39	2.74	3.84	10.01	10.41	9.48	-1.58	0	0	down	yes
ENSMUSG00000038880	Mrps34	13.21	14.7	11.57	5	4.52	4.95	1.45	0	0	up	yes
ENSMUSG00000039163	Cmc1	4.65	3.02	4.49	10.05	9.9	11.22	-1.36	0	0	down	yes
ENSMUSG00000039680	Mrps6	224.77	226.84	244.61	75.75	79.06	70.72	1.63	0	0	up	yes
ENSMUSG00000039763	Dnajc28	0.19	0.13	0.36	1.1	0.77	1	-2.09	0	0	down	yes
ENSMUSG00000040370	Etfrf1	1.98	2	2.74	3.65	6.38	6.57	-1.3	0	0	down	yes
ENSMUSG00000040410	Fbxl4	1.36	0.88	1.64	3.7	3.41	3.51	-1.45	0	0	down	yes
ENSMUSG00000040429	Mterf1a	0.25	0.21	0.21	0.62	0.58	0.78	-1.56	0	0	down	yes
ENSMUSG00000040464	Gtpbp10	0.3	0.29	0.58	1.38	1.48	1.51	-1.91	0	0	down	yes
ENSMUSG00000040618	Pck2	15.89	22	15.74	3.23	3.53	2.8	2.49	0	0	up	yes
ENSMUSG00000040675	Mthfd1l	33.74	35.03	30.24	9.52	8.59	7.81	1.93	0	0	up	yes
ENSMUSG00000041426	Hibch	1	0.8	1.89	5.45	4.44	5.35	-2.05	0	0	down	yes
ENSMUSG00000041736	Tspo	214.84	277.8	176.4	33.53	38.16	37.95	2.61	0	0	up	yes
ENSMUSG00000041912	Tdrkh	2.37	1.69	2.8	4.86	5.21	5.02	-1.14	0	0	down	yes
ENSMUSG00000042298	Ttc19	2.26	1.54	2.54	4.36	4.96	4.46	-1.12	0	0	down	yes
ENSMUSG00000042505	Sdhaf3	0.33	0.2	0.32	1.46	1.13	1.35	-2.21	0	0	down	yes
ENSMUSG00000042642	Flad1	6.96	7.23	5.44	14.04	14.62	15.2	-1.16	0	0	down	yes
ENSMUSG00000042647	Acad12	0.35	0.49	0.31	1.1	0.98	0.87	-1.36	0	0	down	yes
ENSMUSG00000043510	Hscb	4.45	4.34	6.3	16.82	17.55	15.42	-1.72	0	0	down	yes
ENSMUSG00000043702	Pde12	1.94	1.25	2.35	3.74	3.48	3.98	-1.02	0	0.01	down	yes
ENSMUSG00000044005	Gls2	0.89	0.83	0.93	0.25	0.24	0.15	2.05	0	0	up	yes
ENSMUSG00000044763	Trmt10c	1.48	1	2.8	5.31	6.74	7.96	-1.92	0	0	down	yes
ENSMUSG00000045455	Gm9797	0.29	0.47	0.46	0.52	12.78	2.66	-3.71	0	0	down	yes
ENSMUSG00000046329	Slc25a23	0.29	0.6	0.41	1.09	1.06	1.02	-1.29	0	0.01	down	yes
ENSMUSG00000046603	Tcaim	0.53	0.41	0.68	1.37	1.25	1.31	-1.28	0	0	down	yes
ENSMUSG00000048489	Depp1	0.78	0.94	0.76	0.18	0.16	0.07	2.59	0	0	up	yes
ENSMUSG00000048550	Thnsl1	0.6	0.54	0.74	2.83	2.87	2.85	-2.19	0	0	down	yes
ENSMUSG00000049038	Mterf2	1.12	0.6	1.25	2.82	2.9	3.12	-1.57	0	0	down	yes
ENSMUSG00000050312	Nsun3	0.62	0.6	0.93	1.58	1.81	1.65	-1.23	0	0	down	yes
ENSMUSG00000053329	Gatd3a	11.76	11.3	10.65	5.74	5.21	5.39	1.04	0	0	up	yes
ENSMUSG00000053510	Nrd1	8.73	7.68	10.28	22.29	19.73	21.85	-1.26	0	0	down	yes
ENSMUSG00000054099	Slc25a40	0.52	0.47	0.84	2.06	2.08	2	-1.75	0	0	down	yes
ENSMUSG00000055137	Sugct	0.21	0.13	0.17	0.52	0.46	0.53	-1.55	0	0	down	yes
ENSMUSG00000055782	Abcd2	0.1	0.03	0.15	0.42	0.52	0.34	-2.22	0	0	down	yes
ENSMUSG00000061758	Akr1b10	2.05	2.23	2.42	4.56	4.73	4.66	-1.06	0	0	down	yes
ENSMUSG00000061904	Slc25a3	107.57	110.25	105.7	38.84	40.43	35.66	1.49	0	0	up	yes
ENSMUSG00000062373	Tmem65	3.94	2.38	4.82	11.01	10.36	11.59	-1.57	0	0	down	yes
ENSMUSG00000063077	Kif1b	1.32	1.07	1.81	6.2	5.69	5.58	-2.05	0	0	down	yes
ENSMUSG00000066441	Rdh11	27.26	29.97	28.78	12.43	11.91	10.98	1.28	0	0	up	yes
ENSMUSG00000066442	Mthfs	0.14	0.29	0.14	0.53	0.6	0.53	-1.56	0	0	down	yes
ENSMUSG00000071253	Slc25a16	1.3	0.92	1.99	4.13	4.24	4.33	-1.59	0	0	down	yes
ENSMUSG00000071547	Nt5dc2	29.83	33.06	29.93	14.54	13.48	14.28	1.13	0	0	up	yes
ENSMUSG00000073422	H2-Ke6	2.32	1.47	1.96	1.17	0.58	1.12	1	0	0	up	yes
ENSMUSG00000076435	Acsf2	11	12.85	10.31	4.4	4.71	4.14	1.36	0	0	up	yes
ENSMUSG00000078931	Pdf	16.93	7.66	17.45	7.88	3.7	4.16	1.42	0	0	up	yes
ENSMUSG00000090150	Acad11	1.51	1.36	1.88	3.99	3.78	3.6	-1.26	0	0	down	yes
ENSMUSG00000019791	Hint3	0.48	0.48	0.64	1.09	0.97	1.46	-1.13	0.01	0.01	down	yes
ENSMUSG00000026489	Coq8a	0.22	0.36	0.18	0.53	0.58	0.72	-1.28	0.01	0.03	down	yes
ENSMUSG00000037363	Letm2	0.24	0.21	0.13	0.47	0.44	0.43	-1.22	0.01	0.02	down	yes
ENSMUSG00000074754	Smim26	6.51	6.13	9.49	14.12	15.36	17.02	-1.07	0.01	0.02	down	yes
ENSMUSG00000089682	Bcl2l2	5.48	1.26	5.38	9.31	9.8	10.23	-1.28	0.01	0.01	down	yes
ENSMUSG00000022040	Ephx2	0.16	0.24	0.02	0.55	0.43	0.54	-1.87	0.02	0.03	down	yes
ENSMUSG00000022386	Trmu	0.75	0.65	0.52	1.44	1.11	1.48	-1.06	0.02	0.03	down	yes
ENSMUSG00000024827	Gldc	0.18	0.12	0.12	0.43	0.29	0.28	-1.25	0.02	0.03	down	yes
ENSMUSG00000029208	Guf1	0.4	0.27	0.61	0.89	0.89	0.87	-1.05	0.02	0.03	down	yes
ENSMUSG00000022679	Mpv17l	0.38	0.59	0.85	1	1.47	1.36	-1.08	0.03	0.05	down	yes
ENSMUSG00000023912	Slc25a27	0.19	0.13	0.31	0.57	0.38	0.48	-1.17	0.03	0.05	down	yes
ENSMUSG00000028229	Rmdn1	0.51	0.14	0.07	0.77	0.63	0.75	-1.58	0.03	0.05	down	yes
ENSMUSG00000032607	Amt	0.25	0.45	0.3	0.61	0.92	0.75	-1.18	0.03	0.05	down	yes
ENSMUSG00000056234	Ncoa4	5.82	1.77	2.23	4.72	4.81	13.71	-1.24	0.03	0.05	down	yes
ENSMUSG00000038525	Armc10	1.64	1.71	4.75	7.13	6.75	3.04	-1.06	0.04	0.07	down	yes
ENSMUSG00000004748	Mtfp1	0.36	0.2	0.58	0.85	0.91	0.77	-1.15	0.05	0.08	down	yes
ENSMUSG00000000168	Dlat	13.05	11.46	14.6	22.25	22.14	23.97	-0.81	0	0	down	no
ENSMUSG00000000384	Tbrg4	28.58	29.13	26.55	15.19	15.74	15.5	0.86	0	0	up	no
ENSMUSG00000000738	Spg7	12.96	12.9	12.07	9.2	9.51	8.74	0.47	0	0	up	no
ENSMUSG00000000934	Top1mt	7.25	6.69	7.93	14.8	14.69	14.14	-1	0	0	down	no
ENSMUSG00000000959	Oxa1l	27.41	29.74	25.84	16.84	17.73	18.32	0.65	0	0	up	no
ENSMUSG00000001100	Poldip2	35.26	37.33	32.81	20.76	21.34	21.72	0.72	0	0	up	no
ENSMUSG00000001445	Mrpl10	66.73	70.04	58.73	46.54	44.9	48.05	0.49	0	0	up	no
ENSMUSG00000001555	Fkbp10	121.19	142.45	114.86	68.55	69.41	65.81	0.89	0	0	up	no
ENSMUSG00000001750	Tcirg1	16.88	21.53	14.48	13.4	13.58	13.26	0.39	0	0	up	no
ENSMUSG00000001829	Clpb	6.78	8.03	6.99	5.48	6.02	5.58	0.35	0	0	up	no
ENSMUSG00000001909	Trmt1	15.92	16.45	11.28	12.45	12.37	10.07	0.32	0	0	up	no
ENSMUSG00000002010	Idh3g	31.28	32.6	28.55	27.65	27.55	25.5	0.2	0	0.01	up	no
ENSMUSG00000002332	Dhrs1	14.47	15.81	9.36	10.56	7.69	7.44	0.63	0	0	up	no
ENSMUSG00000002379	Ndufa11	38.33	28.14	34.57	24.09	27.68	30.14	0.3	0	0.01	up	no
ENSMUSG00000002660	Clpp	74.4	72.51	71.92	61.61	62.25	62.38	0.23	0	0	up	no
ENSMUSG00000002767	Mrpl2	58.95	60.2	54.58	37.91	40.76	42.03	0.53	0	0	up	no
ENSMUSG00000002825	Qtrt1	7.98	8.93	8.69	5.82	5.9	7.24	0.43	0	0.01	up	no
ENSMUSG00000002984	Tomm40	37.97	35.97	35.53	20.93	22.16	21.88	0.75	0	0	up	no
ENSMUSG00000003072	Atp5d	162.49	186.07	144.08	103.11	105.27	101.53	0.67	0	0	up	no
ENSMUSG00000003299	Mrpl4	25.05	28.74	22.27	17.82	17.35	17.79	0.52	0	0	up	no
ENSMUSG00000003438	Timm50	37.33	40.13	32.59	24.27	25.65	29.22	0.48	0	0	up	no
ENSMUSG00000004264	Phb2	88.29	95.35	87.06	52.53	57.04	49.07	0.77	0	0	up	no
ENSMUSG00000004789	Dlst	12.79	12.48	12.34	9.14	8.46	8.24	0.54	0	0	up	no
ENSMUSG00000005161	Prdx2	161.58	177.67	146.07	94.83	95.99	95.1	0.76	0	0	up	no
ENSMUSG00000005354	Txn2	28.29	24.78	23.34	13.71	14.43	14.66	0.84	0	0	up	no
ENSMUSG00000005667	Mthfd2	34.66	31.4	35.86	18.22	16.52	17	0.98	0	0	up	no
ENSMUSG00000005674	Tomm40l	10.96	11.82	10.81	7.04	7.3	6.91	0.66	0	0	up	no
ENSMUSG00000005683	Cs	97.65	97.63	91.41	63.42	63.74	60.4	0.61	0	0	up	no
ENSMUSG00000005981	Trap1	55.31	57.75	51.35	32.64	33.41	32.58	0.74	0	0	up	no
ENSMUSG00000006057	Atp5g1	38.45	43.81	35.44	31.94	32.37	35.09	0.24	0	0	up	no
ENSMUSG00000007338	Mrpl49	35.25	33.83	33.63	28.55	28.9	26.92	0.28	0	0	up	no
ENSMUSG00000007610	Gtpbp3	11.04	13.65	10.2	8.95	8.81	8.8	0.39	0	0	up	no
ENSMUSG00000007783	Cpt1c	6.92	8.17	5.26	4.53	4.28	3.69	0.7	0	0	up	no
ENSMUSG00000008668	Rps18	64.16	70.95	70.03	42.64	47.73	44.09	0.61	0	0	up	no
ENSMUSG00000008683	Rps15a	68.49	66.42	76.85	63.54	59.1	70.84	0.13	0	0.01	up	no
ENSMUSG00000009566	Fpgs	19.12	20.2	17.29	11.54	12.13	12.01	0.67	0	0	up	no
ENSMUSG00000009863	Sdhb	50.96	58.94	50.85	40.95	41.44	42.13	0.37	0	0	up	no
ENSMUSG00000013593	Ndufs2	116.37	129.82	101.38	102.84	108.72	103	0.14	0	0.01	up	no
ENSMUSG00000014606	Slc25a11	51.37	57.46	47.77	34.69	35.1	34.67	0.58	0	0	up	no
ENSMUSG00000015016	Acsf3	4.96	5.87	4.65	3.13	4.21	3.07	0.57	0	0	up	no
ENSMUSG00000015337	Endog	1.64	1.69	2.3	1.36	0.63	0.92	0.95	0	0.01	up	no
ENSMUSG00000016319	Slc25a5	441.96	392.78	459.43	336.34	340.93	341.91	0.34	0	0	up	no
ENSMUSG00000016833	Mrps18c	15.23	14.55	15.33	25.45	28.18	31.31	-0.91	0	0.01	down	no
ENSMUSG00000017119	Nbr1	6.97	8.62	9.5	15.5	15.54	14.35	-0.85	0	0	down	no
ENSMUSG00000017715	Pgs1	12.28	12.25	11.71	19.29	20.39	20.27	-0.73	0	0.01	down	no
ENSMUSG00000017778	Cox7c	118.01	107.94	116.98	101.97	101.61	102.24	0.17	0	0	up	no
ENSMUSG00000018446	C1qbp	84.02	73.08	85.72	64.18	62.51	69.01	0.31	0	0	up	no
ENSMUSG00000018574	Acadvl	29.81	35.82	27.73	26.6	25.32	24.46	0.29	0	0	up	no
ENSMUSG00000018677	Slc25a39	61.55	70.34	59.5	52.76	56.86	61.01	0.17	0	0.01	up	no
ENSMUSG00000018770	Atp5g3	117.97	136.64	114.35	82.75	88.42	87.91	0.51	0	0	up	no
ENSMUSG00000018861	Fdxr	7.4	7.84	6.52	5.01	4.53	4.95	0.59	0	0	up	no
ENSMUSG00000019054	Fis1	57.89	64.26	53.33	45.94	46	48.93	0.32	0	0	up	no
ENSMUSG00000019179	Mdh2	175.95	183.09	172.81	151.8	155.31	160.2	0.19	0	0	up	no
ENSMUSG00000019428	Fkbp8	95.82	125.32	86.62	71.83	74.19	76.16	0.47	0	0	up	no
ENSMUSG00000020079	Supv3l1	11.94	15.45	15.57	13.2	10.78	10.5	0.32	0	0.01	up	no
ENSMUSG00000020087	Tysnd1	20.65	21.77	19.36	11.62	12.32	13.65	0.72	0	0	up	no
ENSMUSG00000020111	Micu1	12.25	15.27	13.83	9.81	9.55	10	0.49	0	0	up	no
ENSMUSG00000020219	Timm13	59.85	63.15	55.15	42.13	46.56	43.07	0.44	0	0	up	no
ENSMUSG00000020253	Ppm1m	15.67	17.26	15.27	12.12	13.06	11.76	0.38	0	0	up	no
ENSMUSG00000020267	Hint1	358.29	358.37	380.48	246.61	259.48	270.49	0.5	0	0	up	no
ENSMUSG00000020402	Vdac1	166.47	163.38	165.92	129.9	129.96	128.75	0.35	0	0	up	no
ENSMUSG00000020440	Arf5	68.11	78.86	65.28	52.43	53.73	57.72	0.37	0	0	up	no
ENSMUSG00000020456	Ogdh	42.63	42.28	36.35	28.85	28.97	27.88	0.5	0	0	up	no
ENSMUSG00000020532	Acaca	7.53	6.67	7.95	5.22	5.02	4.7	0.57	0	0	up	no
ENSMUSG00000020534	Shmt1	14.53	13.21	13.15	8.45	8.78	9.06	0.64	0	0	up	no
ENSMUSG00000020549	Elac2	24.35	24.51	23.44	21.16	20.67	20.68	0.21	0	0	up	no
ENSMUSG00000020777	Acox1	17.44	16.59	17.22	14.01	14.13	13.42	0.3	0	0	up	no
ENSMUSG00000020917	Acly	98.3	100.34	96.4	57.92	54.43	52.61	0.84	0	0	up	no
ENSMUSG00000020935	Dcakd	52.53	59.78	43.42	26.46	26.48	27.61	0.95	0	0	up	no
ENSMUSG00000021033	Gstz1	8.74	5.01	8.19	3.9	3.22	5	0.86	0	0	up	no
ENSMUSG00000021048	Mthfd1	59.23	53.33	59.38	39.46	38.8	36.79	0.58	0	0	up	no
ENSMUSG00000021235	Coq6	9.53	10.62	7.66	6.97	5.91	5.55	0.59	0	0	up	no
ENSMUSG00000021265	Slc25a29	3.51	3.85	3.28	2.01	1.87	1.61	0.96	0	0	up	no
ENSMUSG00000021361	Tmem14c	101.41	114.98	91.06	66.29	65.16	68.6	0.62	0	0	up	no
ENSMUSG00000021486	Prelid1	243.24	270.82	229.01	119.93	124.44	130.26	0.99	0	0	up	no
ENSMUSG00000021496	Pcbd2	21.25	27.92	19.57	11.9	14.8	14.34	0.74	0	0	up	no
ENSMUSG00000021520	Uqcrb	53.57	54.19	61.29	96.01	86.88	100.7	-0.75	0	0.01	down	no
ENSMUSG00000021646	Mccc2	6.93	6.85	7.4	5.3	5.14	4.17	0.54	0	0	up	no
ENSMUSG00000021731	Mrps30	12.21	12.01	11.37	8.08	8.26	8.33	0.53	0	0	up	no
ENSMUSG00000021771	Vdac2	43.12	42.78	46.04	41.06	37.19	38.65	0.17	0	0	up	no
ENSMUSG00000021794	Glud1	64.69	53.81	68.11	101.65	101.37	98.83	-0.69	0	0.01	down	no
ENSMUSG00000022200	Golph3	22.38	16.18	27.9	41.64	40.32	43.75	-0.92	0	0	down	no
ENSMUSG00000022210	Dhrs4	9.71	9.43	10.16	5.57	5.63	6.02	0.77	0	0	up	no
ENSMUSG00000022412	Mief1	4.28	3.76	4.18	7.32	7.23	7.02	-0.82	0	0	down	no
ENSMUSG00000022427	Tomm22	98.95	91.05	102.11	70.23	78.69	74.52	0.39	0	0	up	no
ENSMUSG00000022551	Cyc1	119.6	142.95	110.57	84.86	88.28	99.75	0.45	0	0	up	no
ENSMUSG00000022751	Nit2	9.78	8.97	9.37	7.62	8.04	6.94	0.32	0	0.01	up	no
ENSMUSG00000022956	Atp5o	172.8	176.97	155.91	131.95	140.61	121.02	0.36	0	0	up	no
ENSMUSG00000023094	Msrb2	5.38	5.49	5.77	4.19	4.07	3.52	0.5	0	0.01	up	no
ENSMUSG00000023723	Mrps23	41.81	40.76	41.06	37.1	20.21	38.46	0.37	0	0.01	up	no
ENSMUSG00000023939	Mrpl14	78.18	86.96	68.79	55.96	54.29	60.28	0.46	0	0	up	no
ENSMUSG00000024012	Mtch1	43.4	60.04	39.8	27.69	33.08	32.11	0.63	0	0	up	no
ENSMUSG00000024069	Slc30a6	9.14	8.6	8.79	6.82	6.9	7.45	0.33	0	0.01	up	no
ENSMUSG00000024120	Lrpprc	6.68	5.64	7.25	12.32	10.95	11.51	-0.83	0	0	down	no
ENSMUSG00000024181	Mrpl28	89.28	78.65	63.92	54.28	46.54	58.54	0.54	0	0	up	no
ENSMUSG00000024208	Uqcc2	245.56	303.06	227.43	166.15	184.85	174.92	0.56	0	0	up	no
ENSMUSG00000024588	Fech	3.36	3.42	3.41	2.17	2.72	2.26	0.51	0	0	up	no
ENSMUSG00000024608	Rps14	395.13	449.66	388.27	255.33	265.51	281.83	0.62	0	0	up	no
ENSMUSG00000024829	Mrpl21	14.54	15.23	15.21	7.18	9.06	7.28	0.94	0	0	up	no
ENSMUSG00000024892	Pcx	23.77	30.86	22.12	15.68	16.09	14.24	0.74	0	0	up	no
ENSMUSG00000024997	Prdx3	80.21	77.87	92.21	66.08	71.17	71.76	0.26	0	0	up	no
ENSMUSG00000025040	Fundc1	7.71	5.42	8.76	4.68	5.18	5.24	0.53	0	0	up	no
ENSMUSG00000025150	Cbr2	43.57	50.23	30.4	23.66	24.02	20.59	0.86	0	0	up	no
ENSMUSG00000025153	Fasn	64.82	70.41	59.4	37.39	38.21	34.68	0.82	0	0	up	no
ENSMUSG00000025204	Ndufb8	47.98	52.39	45.07	37.82	39.22	41.74	0.29	0	0	up	no
ENSMUSG00000025209	Twnk	7.74	6.94	7.68	13.9	13.94	14.6	-0.92	0	0	down	no
ENSMUSG00000025260	Hsd17b10	113.4	130.91	100.61	71.86	78.48	59.66	0.72	0	0	up	no
ENSMUSG00000025393	Atp5b	496.13	500.02	485.42	394.49	396.08	405.76	0.31	0	0	up	no
ENSMUSG00000025428	Atp5a1	328.1	327.14	362.54	217.27	219.42	219.96	0.63	0	0	up	no
ENSMUSG00000025436	Atp23	1.76	1.65	1.82	1.24	1.34	1.07	0.52	0	0.01	up	no
ENSMUSG00000025465	Echs1	7.96	8.31	8.19	5.24	5.16	5.86	0.59	0	0	up	no
ENSMUSG00000025651	Uqcrc1	100.98	116.66	96.59	68.73	80.31	77.33	0.47	0	0	up	no
ENSMUSG00000025733	Rhot2	8.58	9.2	7.61	6.42	6.12	4.72	0.56	0	0	up	no
ENSMUSG00000025745	Hadha	17.95	20.88	18.51	17.05	16.6	16.26	0.2	0	0	up	no
ENSMUSG00000025781	Atp5c1	170.13	193.78	178.34	116.79	104.28	90.42	0.8	0	0	up	no
ENSMUSG00000026003	Acadl	38.85	37.7	40.41	37.61	35.41	30.86	0.17	0	0.01	up	no
ENSMUSG00000026150	Mff	3.16	2.69	3.95	6.46	5.91	6.56	-0.95	0	0	down	no
ENSMUSG00000026192	Atic	46.3	44.41	44.79	38.66	39.11	39.73	0.21	0	0	up	no
ENSMUSG00000026260	Ndufa10	39.34	46.58	36.35	32.19	32.67	30.22	0.36	0	0	up	no
ENSMUSG00000026687	Aldh9a1	17.88	19.67	17.26	16.16	15.46	15.87	0.21	0	0.01	up	no
ENSMUSG00000026820	Ptges2	12.51	14.41	11.33	10.52	10.64	11.26	0.24	0	0.01	up	no
ENSMUSG00000026926	Pmpca	45.85	40.64	47.18	37.09	35.53	35.82	0.3	0	0	up	no
ENSMUSG00000027010	Slc25a12	11.28	11.81	11.46	7.91	7.84	7.4	0.58	0	0	up	no
ENSMUSG00000027187	Cat	15.32	15.28	18.36	10.22	9.47	9.35	0.75	0	0	up	no
ENSMUSG00000027203	Dut	31.39	27.24	35.14	22.37	22.18	22.43	0.49	0	0	up	no
ENSMUSG00000027332	Ivd	11.45	9.79	8.01	5.83	5.71	4.91	0.83	0	0	up	no
ENSMUSG00000027637	Rab5if	37.98	41.08	35.7	28.68	31.59	33.62	0.29	0	0	up	no
ENSMUSG00000027984	Hadh	24.3	24.37	22.49	19.02	18.3	18.28	0.36	0	0	up	no
ENSMUSG00000028070	Naxe	110.47	139.45	98.56	74.59	78.22	76.91	0.6	0	0	up	no
ENSMUSG00000028093	Acp6	0.87	1.03	0.86	1.66	1.93	1.83	-0.97	0	0.01	down	no
ENSMUSG00000028140	Mrpl9	31.18	28.66	30.65	22.86	24.1	23.12	0.37	0	0	up	no
ENSMUSG00000028405	Aco1	23.44	24.66	21.71	18.25	18.7	18.68	0.33	0	0	up	no
ENSMUSG00000028607	Cpt2	11.04	9.58	7.22	5.57	5.54	4.49	0.84	0	0	up	no
ENSMUSG00000028622	Mrpl37	14.41	15.21	13.35	10.83	11.84	11.74	0.32	0	0	up	no
ENSMUSG00000028743	Akr7a5	16.69	21.32	16.11	12.99	11.44	11.88	0.58	0	0	up	no
ENSMUSG00000028910	Mecr	11.69	11.02	11.64	7.59	6.87	8.46	0.58	0	0	up	no
ENSMUSG00000028953	Abcf2	114.13	104.94	111.58	76.44	78.73	78.11	0.5	0	0	up	no
ENSMUSG00000028964	Park7	41.97	47.19	42.76	28.26	27.6	27.83	0.66	0	0	up	no
ENSMUSG00000028973	Abcb8	5.82	6.45	5.14	4.26	3.95	3.94	0.52	0	0	up	no
ENSMUSG00000029017	Pmpcb	19.4	20.14	19.72	16.57	18.36	18.48	0.15	0	0.01	up	no
ENSMUSG00000029036	Atad3a	17.9	16.76	17.17	10.25	10.42	10.29	0.74	0	0	up	no
ENSMUSG00000029066	Mrpl20	60.74	59.51	56	32.9	43.72	47.45	0.51	0	0	up	no
ENSMUSG00000029319	Coq2	15.79	14.32	15.54	11.81	12.4	11.42	0.36	0	0	up	no
ENSMUSG00000029432	Nipsnap2	11.22	10.55	10.51	7.65	3.93	7.69	0.74	0	0	up	no
ENSMUSG00000029545	Acads	20.63	25.27	18.78	14.33	16.96	15.4	0.47	0	0	up	no
ENSMUSG00000030007	Cct7	94.36	105.39	96.77	80.35	80.47	85.76	0.27	0	0	up	no
ENSMUSG00000030086	Chchd6	12.64	12.66	12.16	10.05	9.94	9.48	0.35	0	0	up	no
ENSMUSG00000030268	Bcat1	37.58	34.49	38.18	20.11	19.91	22.17	0.83	0	0	up	no
ENSMUSG00000030541	Idh2	74.88	83.33	78.33	43.91	41.87	37.91	0.94	0	0	up	no
ENSMUSG00000030611	Mrps11	24.25	25.41	22.97	18.86	19.38	20.01	0.32	0	0	up	no
ENSMUSG00000030706	Mrpl48	2.8	2.48	2.61	1.64	1.68	2.13	0.53	0	0	up	no
ENSMUSG00000030802	Bckdk	32.49	36.71	31.56	21.35	21.12	23.03	0.62	0	0	up	no
ENSMUSG00000030879	Mrpl17	10.11	18.13	9.72	7.57	7.42	7.63	0.75	0	0	up	no
ENSMUSG00000031158	Timm17b	20.41	24.06	19.15	17.67	17.07	17.91	0.27	0	0	up	no
ENSMUSG00000031299	Pdha1	56	41.7	74.82	113.84	109.87	109.39	-0.95	0	0	down	no
ENSMUSG00000031373	Car5b	4.48	4.94	4.3	3.21	2.91	2.68	0.64	0	0	up	no
ENSMUSG00000031467	Agpat5	3.77	3.19	4.03	3.07	2.81	2.56	0.38	0	0	up	no
ENSMUSG00000031505	Naxd	7.78	6.85	6.97	5.97	5.41	6.17	0.3	0	0.01	up	no
ENSMUSG00000031633	Slc25a4	351.12	306.13	369.33	288.98	282.36	284.82	0.26	0	0	up	no
ENSMUSG00000031672	Got2	168.91	182.94	155.33	148.69	150.8	154.99	0.16	0	0	up	no
ENSMUSG00000031700	Gpt2	8.11	8.84	9.9	4.98	4.72	4.38	0.93	0	0	up	no
ENSMUSG00000031782	Coq9	19.2	23.6	18.42	15.98	17.48	16.86	0.28	0	0	up	no
ENSMUSG00000031901	Dus2	7.54	8.48	6.75	5	4.78	4.97	0.63	0	0	up	no
ENSMUSG00000031924	Cyb5b	58.24	51.62	75.7	55.54	50.97	50.5	0.24	0	0	up	no
ENSMUSG00000031948	Kars	160.1	169.5	156.77	126.34	128.58	131.05	0.33	0	0	up	no
ENSMUSG00000031967	Afg3l1	17.51	19.83	18.86	9.94	10.7	9.99	0.88	0	0	up	no
ENSMUSG00000031969	Acad8	4.98	4.26	4.92	2.9	2.85	3.12	0.68	0	0	up	no
ENSMUSG00000032026	Rexo2	47.66	42.22	45.5	34.48	35.97	38.77	0.31	0	0	up	no
ENSMUSG00000032047	Acat1	33.04	29.48	34.9	29.35	28.15	26.17	0.22	0	0	up	no
ENSMUSG00000032114	Slc37a4	2.87	3.41	3.06	2.05	2.15	2.02	0.59	0	0	up	no
ENSMUSG00000032563	Mrpl3	12.28	11.32	14.99	9.67	12.09	11.49	0.21	0	0.01	up	no
ENSMUSG00000032615	Nt5m	7.03	7.35	6.58	4.49	5.09	5.24	0.5	0	0	up	no
ENSMUSG00000032902	Slc16a1	18.17	15.37	20.15	15.53	14.94	15.22	0.23	0	0	up	no
ENSMUSG00000033126	Ybey	1.33	1.46	1.32	0.84	0.84	0.72	0.78	0	0	up	no
ENSMUSG00000033216	Eefsec	16.97	20.13	16.25	13.91	12.86	12.11	0.46	0	0	up	no
ENSMUSG00000033423	Eri3	37.52	40.28	29.84	23.19	24.92	21.59	0.63	0	0	up	no
ENSMUSG00000033685	Ucp2	15.82	18.9	14.92	7.88	8.89	8.11	1	0	0	up	no
ENSMUSG00000033720	Sfxn5	1.18	1.36	1.39	0.71	0.69	0.93	0.76	0	0	up	no
ENSMUSG00000033751	Gadd45gip1	44.55	48.62	42.27	32.58	34.71	36	0.39	0	0	up	no
ENSMUSG00000034211	Mrps17	7.61	7.71	6.93	5.16	5.55	5.69	0.44	0	0	up	no
ENSMUSG00000034424	Gcsh	125.52	105.21	129.62	98.71	100.29	101.13	0.26	0	0	up	no
ENSMUSG00000034932	Mrpl54	104.57	112.38	98.9	72.43	73.05	73.31	0.53	0	0	up	no
ENSMUSG00000035559	Mpv17l2	43.24	46.61	35.99	31.87	31.95	35.64	0.34	0	0	up	no
ENSMUSG00000035637	Grhpr	17.89	21.35	15.1	8.65	9.97	8.86	0.98	0	0	up	no
ENSMUSG00000035757	Selenoo	17.89	20.02	14.33	9.95	10.19	9.09	0.84	0	0	up	no
ENSMUSG00000036138	Acaa1a	8.52	9.81	6.91	6.49	6.25	6.49	0.39	0	0	up	no
ENSMUSG00000036278	Macrod1	6.72	8.17	5.9	3.64	4.15	3.07	0.94	0	0	up	no
ENSMUSG00000036427	Gpi1	82.4	98.64	79.84	78.11	80.67	76.61	0.15	0	0.01	up	no
ENSMUSG00000037242	Clic4	25.87	24.17	25.79	39.26	40.6	39.62	-0.66	0	0.01	down	no
ENSMUSG00000037353	Letmd1	5.98	6	5.29	4.97	4.06	4.48	0.36	0	0.01	up	no
ENSMUSG00000037740	Mrps26	13.57	12.65	12.58	8.54	8.39	8.62	0.6	0	0	up	no
ENSMUSG00000037772	Mrpl23	6.68	7.16	6.26	5.33	5.16	5.42	0.34	0	0	up	no
ENSMUSG00000037787	Apopt1	4.85	4.16	3.81	3.04	2.8	2.9	0.55	0	0	up	no
ENSMUSG00000037805	Rpl10a	332.64	509.33	300.33	225.1	216.05	230.53	0.77	0	0	up	no
ENSMUSG00000038286	Bphl	5.05	5.98	5.08	3.31	3.54	3.37	0.66	0	0	up	no
ENSMUSG00000038422	Hdhd3	5.34	7.61	5.92	4.31	4.4	3.96	0.57	0	0.01	up	no
ENSMUSG00000038838	Vars2	5.01	5.82	4.65	3.62	3.63	3.27	0.56	0	0	up	no
ENSMUSG00000038845	Phb	121.26	115.84	112.16	97.94	107.44	111.68	0.14	0	0.01	up	no
ENSMUSG00000038845	Phb	121.26	115.84	112.16	97.94	107.44	111.68	0.14	0	0.01	up	no
ENSMUSG00000039063	Echdc3	7.19	8.53	7.41	4.46	4.86	4.53	0.74	0	0	up	no
ENSMUSG00000039640	Mrpl12	115.74	118.45	109.16	69.15	75.51	81.06	0.61	0	0	up	no
ENSMUSG00000039768	Dnajc11	7.31	6.78	6.96	4.68	4.84	4.6	0.58	0	0	up	no
ENSMUSG00000039826	Trub2	7.02	7.85	5.96	4.53	4.49	4.38	0.64	0	0	up	no
ENSMUSG00000040018	Cox15	5.53	5.47	5.51	4.14	4.01	3.13	0.55	0	0	up	no
ENSMUSG00000040048	Ndufb10	83.16	91.48	82.44	68.71	72.23	67.01	0.31	0	0	up	no
ENSMUSG00000040112	Mrps35	6.52	5.83	6.34	4.65	5.17	5.17	0.32	0	0	up	no
ENSMUSG00000040213	Kyat3	1.53	1.65	2.01	1.36	1.28	1.29	0.4	0	0.01	up	no
ENSMUSG00000041168	Lonp1	32.79	32.78	31.92	28.66	29.24	27.19	0.2	0	0	up	no
ENSMUSG00000041632	Mrps27	34.4	36.59	34.24	24.9	24.52	25.69	0.49	0	0	up	no
ENSMUSG00000041881	Ndufa7	57.02	69.29	54.98	50.29	55.86	48.06	0.23	0	0	up	no
ENSMUSG00000042198	Chchd7	3.24	3.3	3.07	2.37	2.56	2.26	0.42	0	0.01	up	no
ENSMUSG00000043162	Pyurf	4.75	4.32	4.63	9.05	8.74	9.1	-0.97	0	0	down	no
ENSMUSG00000044201	Cdc25c	5.97	5.51	5.57	3.45	3.28	2.79	0.84	0	0	up	no
ENSMUSG00000044221	Grsf1	14.4	12.41	17.29	24.97	24.63	25.09	-0.76	0	0.01	down	no
ENSMUSG00000046756	Mrps7	64.26	67.9	63.71	45.34	46.68	48.56	0.48	0	0	up	no
ENSMUSG00000049090	Zadh2	6.16	5.61	7.39	12.21	11.43	12.87	-0.93	0	0	down	no
ENSMUSG00000051557	Pusl1	6.48	6.23	5.27	4.58	4.27	3.98	0.49	0	0	up	no
ENSMUSG00000052214	Opa3	19.79	20.59	18.55	12.68	12.37	12.88	0.64	0	0	up	no
ENSMUSG00000052337	Immt	12.38	15.16	12.8	11.84	12.27	11.84	0.17	0	0.01	up	no
ENSMUSG00000052738	Suclg1	21.96	21.24	21.33	19.55	20.3	19.13	0.13	0	0.01	up	no
ENSMUSG00000053898	Ech1	22.57	31.93	23.8	21.53	22.21	20.88	0.28	0	0.01	up	no
ENSMUSG00000054428	Atpif1	47.48	47.67	54.8	36.35	37.93	35.9	0.44	0	0	up	no
ENSMUSG00000054733	Msra	4.21	3.2	3.78	2.39	2.6	2.54	0.57	0	0	up	no
ENSMUSG00000056228	Cars2	5.26	4.7	5.3	4.07	4.03	3.69	0.37	0	0	up	no
ENSMUSG00000056999	Ide	9.31	7.99	10.76	16.54	16.59	15.59	-0.8	0	0	down	no
ENSMUSG00000057388	Mrpl18	29.93	24.68	41.74	56.04	54.79	59.38	-0.82	0	0.01	down	no
ENSMUSG00000057497	Fam136a	14.27	12.53	14.87	11.8	10.42	11.94	0.29	0	0.01	up	no
ENSMUSG00000057789	Bak1	101.43	133.4	108.8	87.7	75.1	81.07	0.49	0	0	up	no
ENSMUSG00000058076	Sdhc	45.25	47.98	42.73	39.23	41	39.19	0.19	0	0	up	no
ENSMUSG00000059363	Fxn	14.21	14.02	10.4	9.29	10.13	9.75	0.41	0	0	up	no
ENSMUSG00000059734	Ndufs8	82.32	98.84	76.83	51.44	56.57	57.79	0.64	0	0	up	no
ENSMUSG00000060636	Rpl35a	20.79	24.11	23.73	15.92	16.3	17.81	0.46	0	0	up	no
ENSMUSG00000061979	Rcc1l	14.87	14.57	13.44	7.82	7.86	8.34	0.84	0	0	up	no
ENSMUSG00000062006	Rpl34	16.81	16.19	16.07	14.43	12.26	13.08	0.3	0	0	up	no
ENSMUSG00000062580	Timm17a	9.17	8.31	9.55	6.47	6.48	7.07	0.43	0	0	up	no
ENSMUSG00000062683	Atp5g2	212.37	245.91	182.03	123.38	117.64	125.15	0.81	0	0	up	no
ENSMUSG00000063856	Gpx1	423.66	465.74	299.94	230.86	184.58	225.18	0.89	0	0	up	no
ENSMUSG00000064068	Mtx1	18.1	19.32	16.63	11.33	12.17	12.83	0.57	0	0	up	no
ENSMUSG00000064215	Ifi27	89.08	97.27	78.02	78.18	79.62	69.36	0.22	0	0	up	no
ENSMUSG00000064341	mt-Nd1	3028.5	3250.21	2276.59	1940.72	2477.83	2261.66	0.36	0	0	up	no
ENSMUSG00000064345	mt-Nd2	1112.82	931.18	1114.52	860.51	969.12	915.67	0.2	0	0	up	no
ENSMUSG00000064358	mt-Co3	2110.64	2491.98	1797.2	1707.17	1494.37	2015.27	0.29	0	0	up	no
ENSMUSG00000064360	mt-Nd3	378.12	536.78	362.11	283.54	245.49	318.38	0.59	0	0	up	no
ENSMUSG00000064363	mt-Nd4	521.12	408.15	407.8	732.25	746.85	743.81	-0.73	0	0	down	no
ENSMUSG00000064367	mt-Nd5	337.84	251.98	282.72	531.54	548.3	498.42	-0.86	0	0	down	no
ENSMUSG00000064368	mt-Nd6	308.77	253.16	297.27	529.05	530.12	467.58	-0.83	0	0	down	no
ENSMUSG00000065990	Aurkaip1	30.14	16.04	26.7	9.64	18.82	9.17	0.95	0	0	up	no
ENSMUSG00000068921	Dap3	16.15	16.61	14.46	13.64	13.86	12.52	0.24	0	0	up	no
ENSMUSG00000070699	Sars2	5.63	6.25	4.28	3.81	3.95	4.31	0.42	0	0.01	up	no
ENSMUSG00000070730	Rmdn3	5.52	4.62	5.95	3.86	3.76	3.46	0.54	0	0	up	no
ENSMUSG00000071711	Mpst	13.93	20.55	16.71	11.19	8.15	7.84	0.91	0	0	up	no
ENSMUSG00000072582	Ptrh2	12.02	11.58	13.89	8.74	8.87	8.79	0.51	0	0	up	no
ENSMUSG00000073676	Hspe1	143.45	142.03	161.36	124.56	125.46	125.77	0.25	0	0	up	no
ENSMUSG00000073838	Tufm	57.08	62.66	56.86	47.41	45.9	49.93	0.3	0	0	up	no
ENSMUSG00000074064	Mlycd	3.25	3.02	2.35	1.29	1.95	1.72	0.8	0	0	up	no
ENSMUSG00000075467	Dnlz	23.94	24.36	21.44	19.46	20.03	20.53	0.22	0	0	up	no
ENSMUSG00000075704	Txnrd2	3.56	3.64	3.34	1.87	2.35	2	0.76	0	0	up	no
ENSMUSG00000078566	Bnip3	9.91	9.58	8.72	6.79	6.58	5.98	0.54	0	0	up	no
ENSMUSG00000078713	Tomm5	111.77	110.63	108.47	18.14	82.93	87.53	0.81	0	0.01	up	no
ENSMUSG00000093904	Tomm20	51.82	39.14	56.27	37.85	41.97	44.38	0.25	0	0	up	no
ENSMUSG00000000171	Sdhd	119.9	118.09	122.75	109.95	107.23	117.95	0.11	0.01	0.01	up	no
ENSMUSG00000001755	Coasy	11.93	13.55	11.43	9.53	11.08	10	0.27	0.01	0.01	up	no
ENSMUSG00000002346	Slc25a42	1.58	1.65	1.48	1.49	1.13	0.88	0.43	0.01	0.03	up	no
ENSMUSG00000002416	Ndufb2	5.84	7.36	5.87	4.97	5.25	5.86	0.24	0.01	0.02	up	no
ENSMUSG00000004233	Wars2	1.86	1.82	1.89	1.69	1.43	1.18	0.37	0.01	0.03	up	no
ENSMUSG00000004610	Etfb	86.37	131.02	97.23	87.28	92.41	93	0.21	0.01	0.01	up	no
ENSMUSG00000005299	Letm1	8.25	8.63	9.16	8.05	8	7.61	0.14	0.01	0.01	up	no
ENSMUSG00000005803	Sqor	6.21	6.33	6.76	11.13	10.69	11.02	-0.77	0.01	0.02	down	no
ENSMUSG00000014633	Cmc2	11.02	12.16	14.82	11.15	11.52	7.39	0.34	0.01	0.02	up	no
ENSMUSG00000015112	Slc25a13	6.94	4.66	7.6	6.06	3.97	4.15	0.44	0.01	0.01	up	no
ENSMUSG00000018322	Tomm34	9.35	7.96	8.07	14.09	14.75	15.09	-0.79	0.01	0.01	down	no
ENSMUSG00000019082	Slc25a22	5.11	5.29	4.57	4.07	4.33	4.13	0.26	0.01	0.02	up	no
ENSMUSG00000020329	Polrmt	8.98	11.69	8.18	8.45	7.42	7.82	0.28	0.01	0.01	up	no
ENSMUSG00000020444	Guk1	23.25	24.27	21.23	18.9	20.53	19.29	0.23	0.01	0.01	up	no
ENSMUSG00000020664	Dld	11.74	9.2	18.49	23.59	21.16	25.22	-0.83	0.01	0.02	down	no
ENSMUSG00000020775	Mrpl38	17.94	20.42	18.62	14.71	16.98	17.29	0.22	0.01	0.01	up	no
ENSMUSG00000021044	Adck1	5.6	6.75	5.89	5.32	5.29	4.61	0.26	0.01	0.02	up	no
ENSMUSG00000021371	Mcur1	1.16	0.79	1.5	2.31	1.95	2.44	-0.96	0.01	0.02	down	no
ENSMUSG00000021420	Fars2	2.92	3.43	2.81	2.5	2.21	2.43	0.36	0.01	0.01	up	no
ENSMUSG00000021906	Oxnad1	1.35	0.98	1.48	2.4	3.38	1.77	-0.99	0.01	0.03	down	no
ENSMUSG00000022299	Slc25a32	2.17	1.8	3.23	4.65	4.26	4.8	-0.93	0.01	0.01	down	no
ENSMUSG00000022477	Aco2	78.59	82.38	71.43	73.49	74.08	73.65	0.07	0.01	0.03	up	no
ENSMUSG00000022792	Yars2	4.7	4.51	4.35	7.59	8.66	7.74	-0.82	0.01	0.02	down	no
ENSMUSG00000022947	Cbr3	44.03	48.27	39.99	37.74	38.54	38.9	0.2	0.01	0.01	up	no
ENSMUSG00000023967	Mrps18a	23.7	21.68	22.99	19.13	22.45	21.81	0.11	0.01	0.02	up	no
ENSMUSG00000024661	Fth1	595.32	369.89	556.09	758.11	812.08	857.78	-0.67	0.01	0.02	down	no
ENSMUSG00000024683	Mrpl16	13.3	12.31	13.94	11.24	11.94	11.16	0.2	0.01	0.02	up	no
ENSMUSG00000025059	Gk	1.91	1.2	2.21	3.34	3.43	3.35	-0.93	0.01	0.01	down	no
ENSMUSG00000025212	Sfxn3	44.16	52.75	36.04	39.61	39.28	38.25	0.18	0.01	0.01	up	no
ENSMUSG00000025269	Apex2	2.23	2.93	2.71	2.01	1.77	2.35	0.36	0.01	0.01	up	no
ENSMUSG00000025545	Clybl	5.98	6.46	4.57	4.24	4.16	4.35	0.42	0.01	0.03	up	no
ENSMUSG00000025937	Lactb2	3.08	2.03	4.23	5.79	6.14	6.48	-0.98	0.01	0.01	down	no
ENSMUSG00000025962	Fastkd2	2.58	1.69	2.85	4.42	4.37	4.59	-0.91	0.01	0.01	down	no
ENSMUSG00000026456	Cyb5r1	10.1	10.69	10.8	9.49	6.21	9.81	0.31	0.01	0.01	up	no
ENSMUSG00000026520	Pycr2	22.83	22.33	20.18	20.08	19.16	20.96	0.12	0.01	0.03	up	no
ENSMUSG00000026568	Mpc2	2.99	2.96	3.64	5.38	5.78	5.22	-0.77	0.01	0.02	down	no
ENSMUSG00000026634	Angel2	4.62	3.71	6.1	8.02	8.61	8.49	-0.8	0.01	0.02	down	no
ENSMUSG00000026766	Mmadhc	19.46	17.46	23.84	33.14	32.75	35.02	-0.73	0.01	0.01	down	no
ENSMUSG00000026819	Slc25a25	3.78	3.79	3.78	5.93	6.62	7.22	-0.8	0.01	0.01	down	no
ENSMUSG00000027809	Etfdh	4.33	3.86	4.86	7.48	6.99	7.48	-0.75	0.01	0.02	down	no
ENSMUSG00000028013	Ppa2	4.32	4.5	4.29	3.74	3.88	3.89	0.19	0.01	0.02	up	no
ENSMUSG00000028107	Tars2	8.16	9.5	7.02	6.99	7.13	7.09	0.22	0.01	0.01	up	no
ENSMUSG00000029098	Acox3	0.88	0.94	0.73	1.65	1.45	1.56	-0.87	0.01	0.02	down	no
ENSMUSG00000029815	Malsu1	3.83	3.78	4.07	3	2.93	3.53	0.31	0.01	0.02	up	no
ENSMUSG00000030037	Mrpl53	5.17	5.75	7.24	3.95	4.76	3.45	0.58	0.01	0.01	up	no
ENSMUSG00000030615	Tmem126a	8.51	6.45	7.53	11.91	14.15	12.8	-0.79	0.01	0.03	down	no
ENSMUSG00000031730	Dhodh	5.05	5.83	5.91	4.17	4.83	4.99	0.26	0.01	0.01	up	no
ENSMUSG00000033429	Mcee	7.78	7.83	7.21	14.83	13.84	14.14	-0.91	0.01	0.02	down	no
ENSMUSG00000034789	Rab24	10.77	10.39	9.54	8.41	8.31	8.53	0.28	0.01	0.02	up	no
ENSMUSG00000035139	Secisbp2	2.48	2.35	2.57	4.92	4.61	4.26	-0.9	0.01	0.01	down	no
ENSMUSG00000035674	Ndufa3	50.76	61.02	48.32	44.62	47	48.52	0.19	0.01	0.02	up	no
ENSMUSG00000037012	Hk1	30.07	35.16	34.32	26.96	35.64	26.41	0.16	0.01	0.01	up	no
ENSMUSG00000037916	Ndufv1	43.82	48.79	32.63	32.64	33.21	42.85	0.2	0.01	0.02	up	no
ENSMUSG00000038046	Mrm3	8.68	10.1	10.64	8.1	8	7.95	0.29	0.01	0.02	up	no
ENSMUSG00000040532	Abhd11	9.32	8.48	6.73	14.01	14.81	15.4	-0.85	0.01	0.02	down	no
ENSMUSG00000041028	Ghitm	46.55	38.8	54.9	75.09	71.08	75.04	-0.66	0.01	0.02	down	no
ENSMUSG00000043572	Pars2	1.93	1.26	2.03	0.89	1.19	1.3	0.62	0.01	0.01	up	no
ENSMUSG00000048755	Mcat	15.15	17.89	15.13	12.37	13.47	14.39	0.26	0.01	0.01	up	no
ENSMUSG00000049858	Suox	4.65	5.15	5.05	9.11	9.09	8.23	-0.83	0.01	0.02	down	no
ENSMUSG00000049960	Mrps16	20.46	20.96	18.3	17.35	17.23	17.77	0.19	0.01	0.01	up	no
ENSMUSG00000057880	Abat	0.06	0.15	0.12	0.07	0.06	0.05	0.9	0.01	0.03	up	no
ENSMUSG00000059447	Hadhb	7.76	6.87	8.98	7.18	6.81	6.5	0.2	0.01	0.01	up	no
ENSMUSG00000061474	Mrps36	19.63	22.38	17.22	14.69	18.39	14.85	0.31	0.01	0.02	up	no
ENSMUSG00000065947	mt-Nd4l	441.75	383.22	327.96	646.02	618.89	600.83	-0.69	0.01	0.02	down	no
ENSMUSG00000067847	Romo1	52.42	51.8	42.97	38.58	43.66	39.38	0.28	0.01	0.01	up	no
ENSMUSG00000071528	Atp5md	18.81	17.68	24.07	31.35	32.43	34.73	-0.7	0.01	0.02	down	no
ENSMUSG00000000628	Hk2	2.79	1.94	3.05	4.72	4.86	4.1	-0.82	0.02	0.03	down	no
ENSMUSG00000001983	Taco1	8.67	10.27	9.65	8.56	7.82	7.23	0.28	0.02	0.04	up	no
ENSMUSG00000003873	Bax	89.5	93.36	81.32	80.6	86.71	84.58	0.07	0.02	0.03	up	no
ENSMUSG00000003923	Tfam	4.54	2.9	6.64	8.73	8.17	8.7	-0.86	0.02	0.03	down	no
ENSMUSG00000010914	Pdhx	7.76	5.91	7.83	6.09	6.78	5.49	0.23	0.02	0.03	up	no
ENSMUSG00000016257	Prelid3b	21.44	16.74	26.1	35.9	30.94	38.45	-0.71	0.02	0.04	down	no
ENSMUSG00000020163	Uqcr11	150.8	161.14	141.73	146.52	139.37	144.39	0.08	0.02	0.03	up	no
ENSMUSG00000021102	Glrx5	26.23	27.67	24.04	22.59	23.96	26.57	0.09	0.02	0.03	up	no
ENSMUSG00000021913	Ogdhl	2.84	3.72	2.73	5.82	5.46	5.37	-0.84	0.02	0.03	down	no
ENSMUSG00000022013	Dnajc15	1.53	1.5	1.82	2.24	3.34	3.11	-0.84	0.02	0.04	down	no
ENSMUSG00000022820	Ndufb4	35.01	35.26	33.38	32.05	33.15	33.25	0.07	0.02	0.04	up	no
ENSMUSG00000023020	Cox14	18.59	19.63	19.39	28.88	29.37	33.94	-0.68	0.02	0.03	down	no
ENSMUSG00000024132	Eci1	12.35	12.85	14.01	11.06	11.61	11.24	0.21	0.02	0.03	up	no
ENSMUSG00000024414	Mrpl27	31.85	22.56	35.55	28.01	23.13	24.89	0.24	0.02	0.03	up	no
ENSMUSG00000024747	Aldh1a7	6.01	5.44	7.99	5.52	5.12	5.12	0.3	0.02	0.03	up	no
ENSMUSG00000024944	Arl2	15.71	28.31	14.59	16.23	16.51	16.44	0.25	0.02	0.04	up	no
ENSMUSG00000025289	Prdx4	93.19	108.67	94.2	88.76	94.22	101.2	0.06	0.02	0.04	up	no
ENSMUSG00000026526	Fh1	28.31	26.27	30.8	27.55	27.91	25.94	0.07	0.02	0.03	up	no
ENSMUSG00000028165	Cisd2	2.31	1.99	3.27	4.5	4.01	4.44	-0.77	0.02	0.04	down	no
ENSMUSG00000028194	Ddah1	14.86	11.68	14.38	21.37	20.99	21.59	-0.64	0.02	0.03	down	no
ENSMUSG00000029310	Nudt9	30.3	26.71	31.05	26.57	27.56	29.11	0.08	0.02	0.04	up	no
ENSMUSG00000030659	Nucb2	3.18	2.88	4.03	6.89	5.42	5.77	-0.84	0.02	0.04	down	no
ENSMUSG00000030884	Uqcrc2	53.57	52.32	55.37	51.14	53.08	53.2	0.03	0.02	0.04	up	no
ENSMUSG00000032519	Slc25a38	7.57	6.96	6.66	6.64	5.81	5.69	0.22	0.02	0.04	up	no
ENSMUSG00000033434	Gtpbp6	6.67	7.39	5.35	5.28	4.96	5.77	0.28	0.02	0.03	up	no
ENSMUSG00000035202	Lars2	1.96	1.68	1.68	1.49	1.46	1.51	0.26	0.02	0.03	up	no
ENSMUSG00000038412	Higd1a	13.92	12.01	8.57	8.69	9.6	10.64	0.25	0.02	0.03	up	no
ENSMUSG00000046573	Lyrm4	5.57	5.4	6.19	4.32	5.34	4.33	0.3	0.02	0.03	up	no
ENSMUSG00000053644	Aldh7a1	15.43	16.59	12.91	13.38	14.05	14.32	0.11	0.02	0.04	up	no
ENSMUSG00000063882	Uqcrh	69.95	62.88	68.63	59.86	63.23	66.81	0.09	0.02	0.03	up	no
ENSMUSG00000073609	D2hgdh	3.06	3.13	2.41	2.21	2.45	2.34	0.29	0.02	0.04	up	no
ENSMUSG00000089847	Timm10b	7.93	9.28	6.9	6.87	5.43	7.97	0.25	0.02	0.04	up	no
ENSMUSG00000090935	Synj2bp	2.6	1.63	3.01	4.27	4.38	4.43	-0.85	0.02	0.03	down	no
ENSMUSG00000002661	Alkbh7	7.54	10	6.85	6.8	5.45	7.09	0.34	0.03	0.06	up	no
ENSMUSG00000017686	Rhot1	3.24	2.42	3.09	4.48	4.78	4.97	-0.7	0.03	0.06	down	no
ENSMUSG00000018196	Glrx2	1.77	1.69	1.62	2.74	2.94	2.85	-0.75	0.03	0.05	down	no
ENSMUSG00000018848	Rars	42.34	35.96	50.27	64.5	60.54	68.21	-0.59	0.03	0.06	down	no
ENSMUSG00000022186	Oxct1	46.51	55.31	86.38	51.62	49.13	65.35	0.18	0.03	0.04	up	no
ENSMUSG00000022450	Ndufa6	13.76	10.98	20.16	24.16	25.67	25.03	-0.74	0.03	0.06	down	no
ENSMUSG00000022550	Adck5	3.83	4.57	3.76	3.01	3.68	3.62	0.24	0.03	0.05	up	no
ENSMUSG00000025036	Sfxn2	1.24	0.87	1.1	1	0.77	0.71	0.37	0.03	0.06	up	no
ENSMUSG00000025815	Dhtkd1	1.07	0.85	1.28	2.17	1.88	1.79	-0.87	0.03	0.05	down	no
ENSMUSG00000026880	Stom	17.38	19.48	16.01	16.69	15.84	16.19	0.12	0.03	0.05	up	no
ENSMUSG00000027668	Mfn1	4.25	3.46	4.73	7.34	6.83	6.25	-0.72	0.03	0.05	down	no
ENSMUSG00000028199	Cryz	5.59	5.03	5.7	5.43	4.44	4.67	0.17	0.03	0.04	up	no
ENSMUSG00000028603	Scp2	8.61	6.56	7.54	13.6	10.08	14.15	-0.74	0.03	0.05	down	no
ENSMUSG00000029221	Slc30a9	2.14	1.37	2.43	3.36	3.25	3.46	-0.76	0.03	0.05	down	no
ENSMUSG00000029455	Aldh2	48.43	53.02	42.53	46.61	47.05	47.24	0.03	0.03	0.06	up	no
ENSMUSG00000029518	Rab35	27.12	25.18	27.62	25.1	26.03	26.27	0.05	0.03	0.06	up	no
ENSMUSG00000029624	Ptcd1	9.64	9.97	8.46	8.31	8.92	8.06	0.15	0.03	0.06	up	no
ENSMUSG00000032314	Etfa	22.81	14.77	28.8	38.37	33.8	36.95	-0.72	0.03	0.05	down	no
ENSMUSG00000032342	Mto1	5.01	5.31	5.25	4.36	4.49	4.75	0.2	0.03	0.05	up	no
ENSMUSG00000032480	Dhx30	8.87	10.98	8.75	8.41	10.26	8.07	0.1	0.03	0.05	up	no
ENSMUSG00000033530	Ttc7b	2.58	2.4	2.34	1.99	2.27	2.02	0.22	0.03	0.05	up	no
ENSMUSG00000036751	Cox6b1	251.08	256.65	235.8	237.61	243.6	245.68	0.03	0.03	0.05	up	no
ENSMUSG00000039016	Timm8b	83.27	70.14	105.47	134.94	129.52	141.9	-0.65	0.03	0.05	down	no
ENSMUSG00000041697	Cox6a1	470.19	526.53	424.67	439.31	476.88	472.51	0.03	0.03	0.06	up	no
ENSMUSG00000078572	Ndufaf8	16.76	17.73	15.86	13.4	14.92	14.66	0.23	0.03	0.05	up	no
ENSMUSG00000004446	Bid	15.29	12.02	16.23	23.86	22.26	20.78	-0.62	0.04	0.06	down	no
ENSMUSG00000019832	Rab32	17.26	15.73	20.47	17.51	17.02	14.95	0.11	0.04	0.07	up	no
ENSMUSG00000021868	Ppif	5.46	5.24	5.34	4.6	4.86	5.23	0.13	0.04	0.07	up	no
ENSMUSG00000021973	Micu2	12.17	11.48	15.37	20.53	19.51	20.26	-0.63	0.04	0.07	down	no
ENSMUSG00000022404	Slc25a17	30.95	27.22	29.71	27.59	29.38	28.7	0.04	0.04	0.06	up	no
ENSMUSG00000024234	Mtpap	2.52	1.99	2.82	4.43	4.11	3.71	-0.74	0.04	0.06	down	no
ENSMUSG00000025825	Iscu	18.44	15.54	17.58	25.39	26.35	27.95	-0.63	0.04	0.07	down	no
ENSMUSG00000026478	Lamc1	28.87	28.46	28.93	44.85	44.61	38.11	-0.56	0.04	0.06	down	no
ENSMUSG00000028653	Trit1	1.7	1.96	2.1	3.58	3.3	3.6	-0.86	0.04	0.06	down	no
ENSMUSG00000028672	Hmgcl	8.65	11.11	8.19	8.74	7.9	7.81	0.19	0.04	0.06	up	no
ENSMUSG00000028710	Atpaf1	2.09	1.09	1.17	0.78	1.32	1.09	0.44	0.04	0.07	up	no
ENSMUSG00000028861	Mrps15	21.21	22.66	20.42	19.27	20.71	19.24	0.12	0.04	0.06	up	no
ENSMUSG00000031533	Mrps31	9.15	7.63	10.49	8.47	8.11	8.12	0.14	0.04	0.07	up	no
ENSMUSG00000031641	Cbr4	0.71	0.56	0.94	1.57	1.1	1.38	-0.88	0.04	0.07	down	no
ENSMUSG00000034203	Chchd4	5.89	4.77	6.15	5.06	5.16	5.15	0.13	0.04	0.07	up	no
ENSMUSG00000034729	Mrps10	1.45	1.55	1.85	1.31	1.31	1.58	0.21	0.04	0.07	up	no
ENSMUSG00000035936	Aldh5a1	0.38	0.54	0.42	0.9	0.83	0.82	-0.94	0.04	0.07	down	no
ENSMUSG00000036880	Acaa2	35.14	39.53	37.17	34.75	37.57	35.03	0.06	0.04	0.07	up	no
ENSMUSG00000037710	Cisd1	55.58	50.25	55.08	50.23	50.67	54.53	0.05	0.04	0.07	up	no
ENSMUSG00000040888	Gfer	12.35	18.55	11.91	12.19	11.78	13.21	0.2	0.04	0.06	up	no
ENSMUSG00000041064	Pif1	2.66	2.86	2.65	2.44	2.44	2.18	0.21	0.04	0.07	up	no
ENSMUSG00000041241	Mul1	7.72	9.01	6.62	6.6	6.92	7.43	0.16	0.04	0.07	up	no
ENSMUSG00000044018	Mrpl50	5.28	4.15	7.13	9.57	9.09	9.8	-0.78	0.04	0.06	down	no
ENSMUSG00000044348	Slc25a53	0.3	0.24	0.25	0.52	0.42	0.59	-0.96	0.04	0.06	down	no
ENSMUSG00000045316	Fahd1	4.59	4.51	6.81	9.76	8.79	9.36	-0.81	0.04	0.06	down	no
ENSMUSG00000046994	Mars2	0.93	0.74	1.17	1.66	1.53	1.66	-0.77	0.04	0.06	down	no
ENSMUSG00000048581	E130311K13Rik	1.64	1.18	2.16	2.95	3.05	3.24	-0.9	0.04	0.07	down	no
ENSMUSG00000003955	Fam162a	49.16	51.12	88.64	56.47	54.64	57.86	0.16	0.05	0.07	up	no
ENSMUSG00000014554	Dguok	4.16	5.09	4.45	3.85	4.36	4.04	0.16	0.05	0.07	up	no
ENSMUSG00000024177	Nme4	15.13	18.56	11.58	12.03	16.43	10.36	0.22	0.05	0.08	up	no
ENSMUSG00000026798	Coq4	5.08	4.57	3.85	3.64	4.18	4.03	0.19	0.05	0.08	up	no
ENSMUSG00000026827	Gpd2	9.9	8.88	10.51	14.59	14.37	14.24	-0.56	0.05	0.09	down	no
ENSMUSG00000026887	Mrrf	6.77	6.79	6.42	6.2	6.04	6.45	0.1	0.05	0.08	up	no
ENSMUSG00000027710	Acad9	5.71	5.39	6.93	5.83	6.12	5.03	0.09	0.05	0.08	up	no
ENSMUSG00000029524	Sirt4	1.51	0.94	1.25	2.09	2.39	2.42	-0.9	0.05	0.07	down	no
ENSMUSG00000030316	Tamm41	3.62	3.76	4.38	3.38	3.61	3.67	0.14	0.05	0.09	up	no
ENSMUSG00000036285	Noa1	13.54	10.99	12.9	11.58	11.99	12.46	0.05	0.05	0.09	up	no
ENSMUSG00000039018	Mtg1	2.72	2.96	3.01	2.62	2.63	2.36	0.19	0.05	0.08	up	no
ENSMUSG00000040322	Slc25a24	27.88	21.93	36.72	44.27	41.24	45.25	-0.6	0.05	0.08	down	no
ENSMUSG00000046909	Tefm	3.24	2.66	3.17	6.21	4.82	5.16	-0.84	0.05	0.08	down	no
ENSMUSG00000061518	Cox5b	71.28	81.35	59.76	63.01	65.33	77.57	0.04	0.05	0.09	up	no
ENSMUSG00000063884	Ptcd3	4.43	3.76	5.7	4.19	4.13	4.36	0.13	0.05	0.09	up	no
ENSMUSG00000068206	Pick1	1.94	2.24	1.83	1.97	1.71	1.61	0.19	0.05	0.09	up	no
ENSMUSG00000068329	Htra2	29.29	33.56	30.29	28.96	29.72	32.92	0.02	0.05	0.08	up	no
ENSMUSG00000087687	Pet100	12.37	13.03	11.66	18.34	19.34	21.04	-0.66	0.05	0.09	down	no
ENSMUSG00000015357	Clpx	5.38	3.75	5.85	9.25	7.95	7.21	-0.7	0.06	0.09	down	no
ENSMUSG00000019883	Echdc1	2.04	1.38	2.46	3.63	3.6	2.88	-0.78	0.06	0.09	down	no
ENSMUSG00000020153	Ndufs7	39.03	39.1	41.06	37.19	40.37	40.05	0.02	0.06	0.09	up	no
ENSMUSG00000020225	Tmbim4	8.52	8.66	9.8	13.82	12.78	15.9	-0.66	0.06	0.09	down	no
ENSMUSG00000021185	Dglucy	11.95	12.34	16.56	14.29	13.35	11.44	0.06	0.06	0.1	up	no
ENSMUSG00000022003	Slc25a30	6.05	4.43	6.69	5.08	4.88	5.56	0.15	0.06	0.09	up	no
ENSMUSG00000022437	Samm50	25.41	27.83	24.33	25.82	26.39	25.77	-0.01	0.06	0.09	down	no
ENSMUSG00000024127	Prepl	11.16	11.32	11.21	11.23	11.42	10.6	0.02	0.06	0.09	up	no
ENSMUSG00000026112	Coa5	14.58	11.56	15.39	20.98	20.04	20.29	-0.56	0.06	0.1	down	no
ENSMUSG00000028959	Fastk	10.57	11.22	9.61	10.87	9.5	9.38	0.08	0.06	0.09	up	no
ENSMUSG00000029199	Lias	4.9	4.2	5.24	7.46	7.44	7.56	-0.65	0.06	0.09	down	no
ENSMUSG00000030871	Ears2	2.94	3.84	3.19	2.79	2.96	3.14	0.17	0.06	0.09	up	no
ENSMUSG00000038717	Atp5l	20.88	18.96	25.34	29.53	34.94	31.01	-0.55	0.06	0.1	down	no
ENSMUSG00000042569	Dhrs7b	12.98	12.68	11.57	10.62	11.74	12.77	0.08	0.06	0.09	up	no
ENSMUSG00000005510	Ndufs3	32.06	35.67	27.64	29.3	32.83	31.12	0.03	0.07	0.1	up	no
ENSMUSG00000006471	Ndor1	3.11	2.95	2.42	4.52	3.73	5.71	-0.72	0.07	0.1	down	no
ENSMUSG00000019143	Hars2	3.81	3.48	3.61	3.65	2.96	3.22	0.15	0.07	0.1	up	no
ENSMUSG00000020321	Mdh1	62.43	62.76	81.85	57.42	81.2	65	0.02	0.07	0.11	up	no
ENSMUSG00000021532	Fastkd3	2.92	3.26	3.9	4.07	2.5	1.79	0.27	0.07	0.1	up	no
ENSMUSG00000024592	C330018D20Rik	1.17	1.04	1.84	2.45	2.19	2.53	-0.82	0.07	0.1	down	no
ENSMUSG00000026096	Osgepl1	0.39	0.21	0.64	0.6	0.88	0.94	-0.97	0.07	0.11	down	no
ENSMUSG00000026701	Prdx6	24.32	30.69	28.09	27.71	24.94	30.28	0	0.07	0.11	up	no
ENSMUSG00000026784	Pdss1	3.36	2.07	3.94	2.63	2.32	3.05	0.23	0.07	0.11	up	no
ENSMUSG00000027305	Ndufaf1	7.54	8.09	8.83	7.02	7.1	7.86	0.15	0.07	0.1	up	no
ENSMUSG00000030922	Lyrm1	0.09	0.07	0.19	0.23	0.27	0.21	-1.06	0.07	0.11	down	no
ENSMUSG00000035505	Cox18	8.25	8.12	8.74	6.12	5.41	10.44	0.19	0.07	0.11	up	no
ENSMUSG00000048351	Coa7	1.52	2.66	1.1	2.24	3.76	4.23	-0.96	0.07	0.11	down	no
ENSMUSG00000060002	Chpt1	1.59	1.38	2.2	1.49	1.64	1.43	0.18	0.07	0.1	up	no
ENSMUSG00000075706	Gpx4	306.61	346.24	266.39	284.83	310.53	323.7	0	0.07	0.11	up	no
ENSMUSG00000079036	Alkbh1	1.55	1.17	1.82	2.54	2.08	2.91	-0.73	0.07	0.11	down	no
ENSMUSG00000000399	Ndufa9	50.58	59.43	55.9	54.18	56.29	57.95	-0.02	0.08	0.12	down	no
ENSMUSG00000019710	Mrpl24	27.58	28.95	26.25	40.91	38.93	41.51	-0.55	0.08	0.12	down	no
ENSMUSG00000021339	Mrs2	2.6	1.87	2.89	3.98	3.8	3.81	-0.65	0.08	0.12	down	no
ENSMUSG00000024668	Sdhaf2	3.23	2.54	3.19	3.8	5.3	4.88	-0.64	0.08	0.13	down	no
ENSMUSG00000024953	Prdx5	47.75	56.26	44.13	65.94	75.04	76.41	-0.55	0.08	0.13	down	no
ENSMUSG00000028292	Rars2	3.52	3.5	3.85	5.4	5.73	6.2	-0.67	0.08	0.13	down	no
ENSMUSG00000032279	Idh3a	18.85	12.82	23.36	26.71	26.88	28.9	-0.58	0.08	0.12	down	no
ENSMUSG00000059534	Uqcr10	184.84	184.8	190.88	180.8	194.86	197.53	-0.03	0.08	0.13	down	no
ENSMUSG00000064120	Mocs1	8.87	8.66	7.3	8.19	7.31	7.79	0.09	0.08	0.12	up	no
ENSMUSG00000067722	BC003965	4.41	3.37	4.45	6.22	6.35	6.98	-0.68	0.08	0.12	down	no
ENSMUSG00000014294	Ndufa2	83.62	94.37	91.65	126.23	129.93	137.64	-0.55	0.09	0.14	down	no
ENSMUSG00000018995	Nars2	0.88	0.63	1.04	1.55	1.13	1.64	-0.76	0.09	0.14	down	no
ENSMUSG00000021193	Pitrm1	46.14	36.01	47.53	60.17	61.28	63.63	-0.51	0.09	0.13	down	no
ENSMUSG00000022706	Mrpl40	27.06	25.66	24.04	23.2	24.39	27.56	0.03	0.09	0.14	up	no
ENSMUSG00000029020	Mfn2	23.02	28.58	24.66	26.1	26.36	25.03	-0.02	0.09	0.13	down	no
ENSMUSG00000031059	Ndufb11	154.27	173.58	146.87	152.48	161.36	170.84	-0.03	0.09	0.14	down	no
ENSMUSG00000041975	Mettl8	2.01	1.94	2.02	2.98	3.08	3.37	-0.66	0.09	0.14	down	no
ENSMUSG00000044894	Uqcrq	70.94	71.79	71.21	70.96	73.37	75.63	-0.04	0.09	0.13	down	no
ENSMUSG00000046671	Mtfr1l	7.87	7.95	7.35	11.22	11.11	11.91	-0.56	0.09	0.13	down	no
ENSMUSG00000060923	Acyp2	4.79	2.92	6.63	10.79	10.4	5.37	-0.89	0.09	0.13	down	no
ENSMUSG00000079043	Fastkd5	4.29	3.38	5.33	6.61	7.27	6.73	-0.66	0.09	0.14	down	no
ENSMUSG00000008892	Vdac3	36.54	34.72	42.74	38.17	38.44	40.72	-0.04	0.1	0.14	down	no
ENSMUSG00000015806	Qdpr	30.77	35.35	19.4	32.96	23.04	23.34	0.11	0.1	0.15	up	no
ENSMUSG00000017188	Coa3	51.61	63.77	53.89	53.75	57.86	55.58	0.02	0.1	0.14	up	no
ENSMUSG00000024442	Dele1	4.15	4.39	3.79	3.83	4.08	4.02	0.05	0.1	0.15	up	no
ENSMUSG00000026198	Abcb6	2.89	3.36	2.93	4.76	4.64	4.83	-0.63	0.1	0.15	down	no
ENSMUSG00000027424	Mgme1	3.45	2.85	4.2	5.53	5.33	5.75	-0.66	0.1	0.15	down	no
ENSMUSG00000028998	Tomm7	43.86	45.21	41.52	61.11	63.86	65.1	-0.54	0.1	0.15	down	no
ENSMUSG00000032044	Rpusd4	9.53	8.39	8.43	8	7.91	9.18	0.07	0.1	0.15	up	no
ENSMUSG00000038121	Fam210a	1.84	1.5	2.98	3.29	3.23	3.47	-0.66	0.1	0.15	down	no
ENSMUSG00000047221	Fam185a	1.37	1.01	1.78	2.41	2.46	2.13	-0.75	0.1	0.15	down	no
ENSMUSG00000048371	Pdp2	2.53	2.25	2.85	2.58	2.3	2.22	0.11	0.1	0.15	up	no
ENSMUSG00000010406	Mrpl52	33.86	36.45	36.28	50.96	51.14	53.87	-0.55	0.11	0.16	down	no
ENSMUSG00000028443	Nudt2	15.19	17.28	19.6	14.75	14.87	18.79	0.1	0.11	0.16	up	no
ENSMUSG00000028455	Stoml2	19.93	18.07	18.73	18	18.6	20.77	-0.02	0.11	0.16	down	no
ENSMUSG00000028737	Aldh4a1	3.85	4.83	4.22	4.43	4.03	3.74	0.08	0.11	0.15	up	no
ENSMUSG00000030934	Oat	70.48	63.55	74.39	73.91	71.83	70.59	-0.05	0.11	0.16	down	no
ENSMUSG00000035142	Nubpl	1.1	1.06	1.41	1.79	1.88	2.16	-0.71	0.11	0.16	down	no
ENSMUSG00000040414	Slc25a28	6.39	6.42	6.34	6.05	6.33	6.17	0.05	0.11	0.16	up	no
ENSMUSG00000042709	Atpaf2	13.46	13.7	12.68	11.94	11.98	14.61	0.05	0.11	0.16	up	no
ENSMUSG00000020843	Timm22	15.63	15.64	6.98	12.45	9.46	12.42	0.16	0.12	0.17	up	no
ENSMUSG00000021040	Slirp	4.95	6.38	8.4	9.43	10.84	10.22	-0.63	0.12	0.17	down	no
ENSMUSG00000021606	Ndufs6	37.5	40.29	42.27	58.41	58.29	59.2	-0.55	0.12	0.17	down	no
ENSMUSG00000029376	Mthfd2l	0.8	0.71	1.84	0.96	0.81	0.97	0.3	0.12	0.18	up	no
ENSMUSG00000032579	Hemk1	2.77	2.94	2.39	2.55	2.64	2.24	0.12	0.12	0.17	up	no
ENSMUSG00000033475	Tomm6	26.55	30.63	21.74	23.49	24.09	28.25	0.06	0.12	0.17	up	no
ENSMUSG00000039176	Polg	5.36	5.08	4.59	4.8	5.03	5.34	-0.01	0.12	0.17	down	no
ENSMUSG00000039914	Coq10a	3.15	3.63	3.38	3.16	3.05	3.12	0.12	0.12	0.18	up	no
ENSMUSG00000050608	Micos10	13.62	13.08	14.6	17.75	18.59	25.24	-0.58	0.12	0.17	down	no
ENSMUSG00000021023	Prorp	2.12	3.21	3.11	4.47	4.1	4.67	-0.65	0.13	0.19	down	no
ENSMUSG00000023089	Ndufa5	17.89	18.29	21.71	27.62	29.07	30.08	-0.58	0.13	0.18	down	no
ENSMUSG00000026385	Dbi	43.65	50.32	41.81	49.45	43.12	45.56	-0.02	0.13	0.18	down	no
ENSMUSG00000035772	Mrps2	22.53	18.89	22.95	29.71	30.51	31.21	-0.51	0.13	0.18	down	no
ENSMUSG00000039048	Foxred1	5.21	5.3	4.56	4.91	4.45	5.23	0.05	0.13	0.18	up	no
ENSMUSG00000058927	Gm10053	5.75	4.66	6.99	9.53	8.51	10.1	-0.69	0.13	0.19	down	no
ENSMUSG00000010277	2610507B11Rik	39.53	37.35	38.01	40.56	40.69	40.09	-0.08	0.14	0.2	down	no
ENSMUSG00000024570	Rbfa	26.15	28.07	24.39	24.76	27.69	26.11	0	0.14	0.2	up	no
ENSMUSG00000029433	Diablo	7.52	7.82	6.68	7.19	7.57	7.43	-0.01	0.14	0.2	down	no
ENSMUSG00000038936	Sccpdh	1.8	1.37	2.47	2.99	2.62	3.15	-0.63	0.14	0.2	down	no
ENSMUSG00000045948	Mrps12	31.14	29.18	29.45	21.94	32.81	32.33	0.04	0.14	0.2	up	no
ENSMUSG00000047804	Akap10	2.02	1.65	2.32	4.49	2.7	2.41	-0.68	0.14	0.19	down	no
ENSMUSG00000018882	Mrpl45	20.62	19.57	20.54	20.69	20.11	21.68	-0.04	0.15	0.21	down	no
ENSMUSG00000024978	Gpam	2.38	2.04	2.7	2.35	2.01	2.44	0.06	0.15	0.21	up	no
ENSMUSG00000028127	Abcd3	6.91	4.99	7.78	9.84	9.52	9.16	-0.53	0.15	0.21	down	no
ENSMUSG00000028982	Slc25a33	6.35	4.96	5.5	5.32	4.3	6.07	0.1	0.15	0.21	up	no
ENSMUSG00000037938	Chchd5	9.21	11.27	8.86	8.63	8.75	10.69	0.06	0.15	0.21	up	no
ENSMUSG00000039670	Oxld1	5.61	6.57	5.11	4.6	5.26	5.71	0.15	0.15	0.21	up	no
ENSMUSG00000018428	Akap1	21.13	18.99	20.72	21.95	21.17	20.54	-0.07	0.16	0.22	down	no
ENSMUSG00000018740	Slc25a35	2.85	3.04	2.64	2.85	3.32	0.76	0.3	0.16	0.23	up	no
ENSMUSG00000022401	Xpnpep3	3.25	2.83	3.51	4.74	4.75	4.48	-0.55	0.16	0.23	down	no
ENSMUSG00000024436	Mrps18b	28.43	38.56	38.81	32.82	36.8	38.44	-0.03	0.16	0.22	down	no
ENSMUSG00000024527	Afg3l2	5.24	3.85	5.79	7.3	7.05	6.95	-0.52	0.16	0.22	down	no
ENSMUSG00000029776	Hibadh	4.9	4.07	5.23	6.82	6.52	6.8	-0.5	0.16	0.22	down	no
ENSMUSG00000034566	Atp5h	91.93	97.21	96.7	89.62	106.15	104.85	-0.07	0.16	0.22	down	no
ENSMUSG00000039682	Lap3	48.71	39.68	52.68	48.55	47.62	51.71	-0.07	0.16	0.23	down	no
ENSMUSG00000042605	Atxn2	2.32	2.22	2.48	3.96	3.32	2.93	-0.54	0.16	0.22	down	no
ENSMUSG00000045538	Ddx28	13.75	15.05	15.09	14.33	14.65	15.1	-0.01	0.16	0.22	down	no
ENSMUSG00000051671	Coa6	9.5	7.06	12.76	16.03	13.35	17.23	-0.67	0.16	0.22	down	no
ENSMUSG00000068523	Gng5	39.89	40.66	37.54	40.28	38.99	44.91	-0.07	0.16	0.22	down	no
ENSMUSG00000024248	Cox7a2l	66.3	63.6	72.93	64.53	77.32	71.2	-0.07	0.17	0.24	down	no
ENSMUSG00000024959	Bad	15.36	14.76	16.73	12.68	19.17	14.67	0.01	0.17	0.23	up	no
ENSMUSG00000029152	Ociad1	28.16	26.06	28.99	29.97	29.28	29.19	-0.09	0.17	0.24	down	no
ENSMUSG00000044792	Isca1	3.21	2.32	3.81	3.12	2.91	3.14	0.03	0.17	0.23	up	no
ENSMUSG00000019689	Fmc1	18.62	23.26	18.86	19.03	21.23	18.97	0.04	0.18	0.24	up	no
ENSMUSG00000024580	Grpel2	2.67	2.1	3.07	3.66	4.02	3.9	-0.56	0.18	0.24	down	no
ENSMUSG00000026853	Crat	18.48	20.61	17.1	19.8	20.11	19.31	-0.08	0.18	0.25	down	no
ENSMUSG00000029864	Gstk1	1.65	0.84	1.03	2.33	1.67	2.07	-0.78	0.18	0.25	down	no
ENSMUSG00000032478	Nme6	12.93	10.32	10.89	10.93	10.93	12.13	0.01	0.18	0.24	up	no
ENSMUSG00000037514	Pank2	3.44	3.17	4.39	3.63	3.94	3.11	0.04	0.18	0.24	up	no
ENSMUSG00000046947	Adck2	3.46	3.57	2.95	3.19	2.98	3.53	0.04	0.18	0.24	up	no
ENSMUSG00000049287	Iba57	1.49	1.45	1.28	2.3	2.04	2.21	-0.63	0.18	0.25	down	no
ENSMUSG00000063787	Chchd1	36.9	34.95	48.63	39	40.63	41.22	0	0.18	0.24	down	no
ENSMUSG00000000563	Atp5pb	54.42	54.29	64.61	61.08	61.87	62.19	-0.1	0.19	0.26	down	no
ENSMUSG00000015672	Mrpl32	2.62	1.98	6.04	4.16	8.68	4.83	-0.73	0.19	0.26	down	no
ENSMUSG00000021710	Nln	4.52	4.34	4.66	4.88	4.8	4.13	-0.03	0.19	0.26	down	no
ENSMUSG00000025950	Idh1	25.6	17.3	34.01	39.36	37.01	34.53	-0.53	0.19	0.25	down	no
ENSMUSG00000033845	Mrpl15	6.13	5.76	5.84	5.97	6.08	6.45	-0.06	0.19	0.26	down	no
ENSMUSG00000039450	Dcxr	24.74	26.06	18.66	24.57	23.04	21.73	0	0.19	0.26	up	no
ENSMUSG00000064254	Ethe1	12.99	14.01	12.39	19.7	16.82	21.37	-0.56	0.19	0.26	down	no
ENSMUSG00000079427	Mthfsl	0.8	0.74	1.07	1.47	1.24	1.42	-0.66	0.19	0.26	down	no
ENSMUSG00000017713	Tha1	0.35	0.31	0.29	0.42	0.54	0.68	-0.79	0.2	0.26	down	no
ENSMUSG00000020544	Cox11	4.09	3.17	3.76	3.52	2.94	3.77	0.11	0.2	0.26	up	no
ENSMUSG00000020718	Polg2	0.84	0.96	1.18	0.94	0.92	0.9	0.11	0.2	0.27	up	no
ENSMUSG00000025903	Lypla1	3.56	2.51	5.21	5.77	5.24	5.77	-0.57	0.2	0.26	down	no
ENSMUSG00000039096	Rsad1	2.42	2.26	2.34	2.05	2.43	2.33	0.05	0.2	0.26	up	no
ENSMUSG00000041650	Pcca	2.78	2.65	2.98	2.89	2.77	2.65	0.02	0.2	0.27	up	no
ENSMUSG00000043284	Tmem11	25.8	24.15	24.12	24.1	27.19	25.21	-0.05	0.2	0.27	down	no
ENSMUSG00000021607	Mrpl36	32.37	31.23	31.21	40.61	45.18	48.44	-0.5	0.21	0.28	down	no
ENSMUSG00000024902	Mrpl11	16.03	16.22	16.89	17.72	16.62	17.27	-0.07	0.21	0.28	down	no
ENSMUSG00000025817	Nudt5	8.94	7.43	7.63	8.39	7.88	8.81	-0.06	0.21	0.28	down	no
ENSMUSG00000026895	Ndufa8	127.47	130.18	117.41	124.99	133.56	141.77	-0.09	0.21	0.28	down	no
ENSMUSG00000075229	Ccdc58	9.13	8.48	9.48	12.52	12.77	14.52	-0.56	0.21	0.28	down	no
ENSMUSG00000020022	Ndufa12	29.33	25.33	31.03	27.7	30.47	30.81	-0.05	0.22	0.3	down	no
ENSMUSG00000020477	Mrps24	20.48	28.2	18.5	22.6	17.02	26.75	0.02	0.22	0.29	up	no
ENSMUSG00000025037	Maoa	29.03	22.01	34.01	40.54	37.26	39.28	-0.46	0.22	0.3	down	no
ENSMUSG00000025968	Ndufs1	6.68	5.66	7.77	9.27	8.99	9.64	-0.47	0.22	0.29	down	no
ENSMUSG00000029916	Agk	2.16	2.02	2.36	3.04	3	3.32	-0.52	0.22	0.29	down	no
ENSMUSG00000036850	Mrpl41	27.72	22.49	31.73	27.1	29.56	25.99	-0.01	0.22	0.29	down	no
ENSMUSG00000036875	Dna2	1.58	1.06	1.76	1.27	1.39	1.51	0.08	0.22	0.29	up	no
ENSMUSG00000062691	Cebpzos	9.82	8.11	11.43	9.3	9.34	10.14	0.03	0.22	0.29	up	no
ENSMUSG00000091803	Cox16	2.15	1.68	2.09	2.67	2.75	3.59	-0.61	0.22	0.29	down	no
ENSMUSG00000020514	Mrpl22	38.46	39.74	43.4	39.72	42.82	43.9	-0.06	0.23	0.3	down	no
ENSMUSG00000021577	Sdha	52.49	50.07	56.57	59.26	55.96	56.81	-0.11	0.23	0.3	down	no
ENSMUSG00000021764	Ndufs4	14.19	9.74	14.39	17.44	16.46	20.76	-0.51	0.23	0.3	down	no
ENSMUSG00000024359	Hspa9	95.13	80.6	120.67	138.08	129.75	137.49	-0.45	0.23	0.3	down	no
ENSMUSG00000024507	Hsd17b4	18.06	16.77	19.17	24.88	24.95	24.12	-0.45	0.23	0.3	down	no
ENSMUSG00000025868	Higd2a	87.44	104.67	81.62	119.99	126	137.75	-0.49	0.23	0.3	down	no
ENSMUSG00000046516	Cox17	3.31	4.18	3.19	3.17	3.42	4.12	0	0.23	0.31	down	no
ENSMUSG00000024099	Ndufv2	52.16	44.03	54.22	48.9	52.23	59.71	-0.1	0.24	0.31	down	no
ENSMUSG00000028567	Txndc12	19.68	19.83	20.7	20.4	22.13	20.51	-0.07	0.24	0.31	down	no
ENSMUSG00000029408	Abcb9	0.65	0.62	0.35	0.54	0.42	0.51	0.14	0.24	0.32	up	no
ENSMUSG00000035232	Pdk3	25.63	27.15	26.55	36.39	36.56	35.57	-0.45	0.24	0.32	down	no
ENSMUSG00000035885	Cox8a	383.76	441.43	346.71	528.72	531.39	549.89	-0.46	0.24	0.31	down	no
ENSMUSG00000038240	Pdss2	0.82	0.88	1.48	1.5	1.63	1.72	-0.61	0.24	0.32	down	no
ENSMUSG00000053746	Ptrh1	23.53	27.57	25.48	33.88	36.23	38.64	-0.51	0.24	0.31	down	no
ENSMUSG00000061118	Dnajc30	12.02	14.42	10.81	12.85	11.79	13.08	-0.02	0.24	0.32	down	no
ENSMUSG00000009112	Bcl2l13	10.25	9.39	10.31	10.9	10.87	10.59	-0.11	0.25	0.33	down	no
ENSMUSG00000015943	Bola1	18.42	3.31	15.57	12.62	12.94	1.44	0.47	0.25	0.33	up	no
ENSMUSG00000020464	Pnpt1	5.49	3.96	8.31	8.91	7.78	9.34	-0.55	0.25	0.33	down	no
ENSMUSG00000023072	Cep89	4.14	4.34	4.24	4.67	4.45	3.89	-0.03	0.25	0.32	down	no
ENSMUSG00000029247	Paics	48.98	37.05	54.45	49.01	44.41	55.4	-0.08	0.25	0.32	down	no
ENSMUSG00000004561	Mettl17	2.32	2.69	2.15	2.39	2.52	2.19	0.02	0.26	0.34	up	no
ENSMUSG00000029198	Grpel1	34.29	32.66	34.75	43.04	44.07	50.27	-0.43	0.26	0.34	down	no
ENSMUSG00000016495	Plgrkt	4.18	4.29	4.43	6.23	5.72	6.39	-0.51	0.27	0.35	down	no
ENSMUSG00000041733	Coq5	9.73	8.46	9.46	9.5	9.73	9.61	-0.06	0.27	0.35	down	no
ENSMUSG00000054027	Nt5dc3	10.89	9.43	9.96	13.7	13.86	13.66	-0.44	0.27	0.34	down	no
ENSMUSG00000057234	Mettl15	1.96	2.21	2.86	3.31	3.45	3.81	-0.59	0.27	0.35	down	no
ENSMUSG00000060679	Mrps9	4.47	4.09	4.62	4.7	4.3	4.67	-0.05	0.27	0.35	down	no
ENSMUSG00000062380	Tubb3	0.35	0.5	0.3	0.54	0.2	0.19	0.29	0.27	0.35	up	no
ENSMUSG00000029557	Mrm2	4.77	4.89	4.6	6.78	6.76	7.43	-0.56	0.28	0.36	down	no
ENSMUSG00000021079	Timm9	3.16	2.23	2.69	2.53	2.88	2.76	-0.02	0.29	0.37	down	no
ENSMUSG00000024038	Ndufv3	24.53	26.67	22.08	31.28	33.94	34.67	-0.45	0.29	0.37	down	no
ENSMUSG00000027374	Mrps5	7.21	7.1	7.78	7.54	8.09	8.08	-0.1	0.29	0.37	down	no
ENSMUSG00000029500	Pgam5	35.52	31.37	20.66	34.14	18.62	35.64	-0.01	0.29	0.37	down	no
ENSMUSG00000030652	Coq7	2.28	2.67	2.34	2.17	2.32	2.93	-0.02	0.29	0.37	down	no
ENSMUSG00000036975	Tmem177	3.94	3.86	3.58	3.7	3.93	3.99	-0.03	0.29	0.36	down	no
ENSMUSG00000045854	Lyrm2	2.46	2.31	2.86	4	3.44	4.09	-0.6	0.29	0.37	down	no
ENSMUSG00000002781	Tmem143	1.98	1.92	1.88	2.03	2.02	1.88	-0.04	0.3	0.38	down	no
ENSMUSG00000030869	Ndufab1	6.36	5.62	5.98	6.11	6.59	6.39	-0.09	0.3	0.38	down	no
ENSMUSG00000051343	Rab11fip5	15.29	16.61	12.86	16.07	16.45	15.97	-0.12	0.3	0.38	down	no
ENSMUSG00000026688	Mgst3	127.69	130.91	100.24	131.22	131.51	127.07	-0.12	0.31	0.39	down	no
ENSMUSG00000027618	Nfs1	7.33	6.88	7.32	9.58	10.2	10.01	-0.47	0.31	0.39	down	no
ENSMUSG00000039069	Mtg2	3.55	3.68	2.97	3.47	3.61	3.53	-0.06	0.31	0.39	down	no
ENSMUSG00000040521	Tsfm	8.92	8.74	8.94	8.87	8.91	10.2	-0.07	0.31	0.39	down	no
ENSMUSG00000061838	Suclg2	7.09	5.38	16.28	12.07	18.65	12.26	-0.58	0.31	0.38	down	no
ENSMUSG00000064356	mt-Atp8	1697.41	1465.2	2159.31	1898.91	1674.65	2160.32	-0.11	0.31	0.39	down	no
ENSMUSG00000066839	Ecsit	18.03	17.26	16.86	17.83	18.87	19.04	-0.1	0.31	0.39	down	no
ENSMUSG00000078695	Cisd3	4.21	5.26	3.17	6.86	6.51	6.02	-0.62	0.31	0.38	down	no
ENSMUSG00000027774	Gfm1	23.15	20.45	25.38	26.13	24.76	24.52	-0.13	0.32	0.4	down	no
ENSMUSG00000058267	Mrps14	10.65	9.8	11.6	11.4	10.8	11.8	-0.09	0.32	0.39	down	no
ENSMUSG00000058997	Vwa8	2.61	2.41	2.39	3.64	3.55	3.05	-0.47	0.32	0.4	down	no
ENSMUSG00000073481	2020-03-02	7.78	9.52	7.91	8.38	9.43	9.35	-0.11	0.32	0.4	down	no
ENSMUSG00000019763	Rmnd1	2.22	2.35	2.48	2.43	2.61	2.27	-0.05	0.33	0.41	down	no
ENSMUSG00000021666	Gfm2	3.02	2.89	3.08	3.18	3.32	3.05	-0.09	0.33	0.4	down	no
ENSMUSG00000028470	Hint2	2.91	4.34	2.87	5.13	5.5	4.56	-0.59	0.33	0.41	down	no
ENSMUSG00000029993	Nfu1	7.76	7.96	8.04	10.31	10.73	11.38	-0.45	0.33	0.41	down	no
ENSMUSG00000034875	Nudt19	8.94	6.77	7.64	11.41	9.37	11.82	-0.48	0.33	0.41	down	no
ENSMUSG00000038967	Pdk2	2.15	3.86	1.91	2.77	2.55	2.45	0.03	0.33	0.41	up	no
ENSMUSG00000047866	Lonp2	16.75	16.19	17.8	23.44	22.14	21.98	-0.41	0.33	0.41	down	no
ENSMUSG00000049225	Pdp1	3.35	2.55	4.69	3.68	3.64	3.42	-0.02	0.33	0.41	down	no
ENSMUSG00000049760	Micos13	42.37	45.55	40.83	49.13	45.98	44.18	-0.11	0.33	0.41	down	no
ENSMUSG00000050856	Atp5k	106.11	106.75	113.08	118.73	122.73	114.24	-0.13	0.33	0.41	down	no
ENSMUSG00000003809	Gcdh	8.2	9.15	7.9	8.78	9.23	8.7	-0.08	0.34	0.42	down	no
ENSMUSG00000020258	Glyctk	1.68	1.9	1.37	1.95	1.43	1.59	0	0.34	0.42	down	no
ENSMUSG00000021967	Mrpl57	14.41	14.09	12.8	14.57	14.79	15.06	-0.11	0.34	0.42	down	no
ENSMUSG00000022752	Tomm70a	8.61	5.47	11.01	11.94	11.3	11.09	-0.45	0.34	0.43	down	no
ENSMUSG00000029507	Pus1	27.66	26.19	28.14	29.9	30.31	29.37	-0.13	0.34	0.42	down	no
ENSMUSG00000029632	Ndufa4	85.45	78.86	101.61	115.63	118.03	118.73	-0.41	0.34	0.43	down	no
ENSMUSG00000049233	Apoo-ps	0.25	1.85	0.7	0.36	2.3	3.02	-1.02	0.34	0.42	down	no
ENSMUSG00000064370	mt-Cytb	1114.73	730.19	883.58	1127.27	1332.84	1200.47	-0.42	0.34	0.42	down	no
ENSMUSG00000020621	Rdh14	4.84	3.4	5.88	4.67	4.25	5.13	0.01	0.35	0.43	up	no
ENSMUSG00000042010	Acacb	0.52	0.82	0.7	1.09	1.01	0.88	-0.55	0.35	0.43	down	no
ENSMUSG00000045973	Slc25a51	4.04	4.43	5.59	3.89	7.62	8.78	-0.53	0.35	0.43	down	no
ENSMUSG00000021036	Sptlc2	5.23	5.27	6.46	7.26	7.45	8.11	-0.43	0.36	0.44	down	no
ENSMUSG00000031584	Gsr	34.56	30.43	41.58	39.23	39.13	38.36	-0.13	0.36	0.44	down	no
ENSMUSG00000009647	Mcu	6.23	5.72	7.27	7.13	6.65	6.94	-0.11	0.37	0.45	down	no
ENSMUSG00000018405	Mrm1	5.5	5.62	4.54	6.74	7.8	7.39	-0.49	0.37	0.45	down	no
ENSMUSG00000031198	Fundc2	24.18	21.52	26.04	24.73	25.88	28.06	-0.13	0.37	0.45	down	no
ENSMUSG00000032263	Bckdhb	6.21	6.91	6.8	6.77	6.95	7.16	-0.07	0.37	0.45	down	no
ENSMUSG00000019577	Pdk4	3.66	3.92	3.6	4.6	3.79	3.34	-0.07	0.38	0.46	down	no
ENSMUSG00000025208	Mrpl43	34.56	35.66	29.73	33.13	38.83	37	-0.12	0.38	0.46	down	no
ENSMUSG00000027679	Dnajc19	4.36	2.68	5.52	3.73	4.23	4.84	-0.03	0.38	0.46	down	no
ENSMUSG00000028690	Mmachc	9.29	8.86	8.6	9.77	9.72	9.01	-0.09	0.38	0.46	down	no
ENSMUSG00000030621	Me3	0.09	0.06	0.1	0.11	0.11	0.16	-0.62	0.38	0.46	down	no
ENSMUSG00000035824	Tk2	6.95	4.32	6.29	8.27	4.83	4.87	-0.03	0.38	0.46	down	no
ENSMUSG00000000876	Pxmp4	7.51	7.5	5.71	7.11	7.28	7.67	-0.09	0.39	0.47	down	no
ENSMUSG00000024646	Cyb5a	20.24	18.31	23.08	27.08	27.46	27.06	-0.4	0.39	0.47	down	no
ENSMUSG00000028145	Them4	0.94	0.62	0.98	1.27	1.07	1.35	-0.54	0.39	0.47	down	no
ENSMUSG00000042770	Hebp1	12.43	12.99	12.62	13.27	14.18	14.22	-0.13	0.39	0.47	down	no
ENSMUSG00000014301	Pam16	5.1	4.91	5.12	6.39	7.24	7.31	-0.47	0.4	0.48	down	no
ENSMUSG00000041921	Metap1d	2.28	2.53	1.95	2.14	2.64	2.27	-0.06	0.4	0.48	down	no
ENSMUSG00000056899	Immp2l	1.5	2.08	1.84	1.7	1.7	2.06	-0.01	0.4	0.48	down	no
ENSMUSG00000000088	Cox5a	52.96	54.83	53.19	55.28	62.1	62.28	-0.16	0.41	0.49	down	no
ENSMUSG00000002814	Top3a	4.72	4.03	4.21	4.98	4.45	4.46	-0.1	0.41	0.49	down	no
ENSMUSG00000015790	Surf1	21.84	23.44	18.59	23.65	21.89	23.85	-0.12	0.41	0.49	down	no
ENSMUSG00000030335	Mrpl51	16.69	15.77	18.2	22.07	21.74	22.9	-0.4	0.41	0.49	down	no
ENSMUSG00000044881	Coa4	3.85	3.7	3.74	4.79	4.74	6.13	-0.47	0.41	0.49	down	no
ENSMUSG00000070283	Ndufaf3	4.84	6.22	5.23	5.9	6.02	5.13	-0.07	0.41	0.49	down	no
ENSMUSG00000090247	Bloc1s1	30.51	30.05	26.88	38.12	41.35	38.22	-0.43	0.41	0.49	down	no
ENSMUSG00000022354	Ndufb9	123.75	139.17	110.55	137.13	141.42	137.78	-0.16	0.42	0.5	down	no
ENSMUSG00000024158	Hagh	17.39	15.3	15.24	21.25	21.52	21.67	-0.43	0.42	0.5	down	no
ENSMUSG00000028085	Gatb	3.75	4.08	3.99	4.41	4.04	4.21	-0.1	0.42	0.5	down	no
ENSMUSG00000031574	Star	0.29	0.16	0.24	0.36	0.38	0.31	-0.6	0.42	0.5	down	no
ENSMUSG00000021241	Isca2	5.89	5.7	5.26	6.72	9.1	7.52	-0.47	0.43	0.51	down	no
ENSMUSG00000030725	Lipt2	3.29	3.16	3.12	3.11	3.25	3.56	-0.05	0.43	0.51	down	no
ENSMUSG00000040883	Tmem205	2.02	2.54	1.82	2.54	3.33	3.27	-0.52	0.43	0.51	down	no
ENSMUSG00000042148	Cox10	14.82	15.17	13.26	15.35	16.26	15.87	-0.13	0.43	0.51	down	no
ENSMUSG00000022452	Smdt1	39.1	39.51	34.84	42.18	42.15	41.81	-0.15	0.44	0.52	down	no
ENSMUSG00000028102	Pex11b	4.93	6	5.34	6.06	5.13	6.21	-0.1	0.44	0.52	down	no
ENSMUSG00000028706	Nsun4	1.91	2.14	1.46	1.92	2.01	1.92	-0.09	0.44	0.52	down	no
ENSMUSG00000047635	2810006K23Rik	4.26	4.47	3.79	4.55	4.16	4.68	-0.1	0.44	0.52	down	no
ENSMUSG00000064354	mt-Co2	2074.19	1655.91	1353.39	1859.74	1823.23	1958.37	-0.15	0.44	0.52	down	no
ENSMUSG00000071014	Ndufb6	55.43	58.62	63.42	75.06	77.53	83.6	-0.41	0.44	0.52	down	no
ENSMUSG00000024082	Ndufaf7	5.89	5.95	5.65	6.26	6.84	5.87	-0.12	0.45	0.53	down	no
ENSMUSG00000062729	Ppox	2.78	3.06	2.59	3.04	3.25	2.75	-0.1	0.45	0.53	down	no
ENSMUSG00000019863	Qrsl1	2.85	2.48	3.26	3.09	3.2	2.91	-0.1	0.46	0.54	down	no
ENSMUSG00000020085	Aifm2	2.97	3.37	2.71	4.34	4.09	3.97	-0.46	0.46	0.54	down	no
ENSMUSG00000023861	Mpc1	3.21	2.09	6.09	3.9	6.39	6.08	-0.52	0.46	0.54	down	no
ENSMUSG00000050323	Ndufaf6	3.96	2.85	4.27	6.12	5.42	4.1	-0.5	0.46	0.54	down	no
ENSMUSG00000022982	Sod1	89.1	95.39	87.82	99.8	104.54	103.68	-0.18	0.47	0.55	down	no
ENSMUSG00000024869	Gm49405	1.26	1.04	0.87	1.12	1.14	1.04	-0.05	0.47	0.55	down	no
ENSMUSG00000026172	Bcs1l	9.77	10.45	9.4	10.07	10.64	11.59	-0.13	0.47	0.55	down	no
ENSMUSG00000026248	Mrpl44	15.77	13.41	15.97	16.11	16.31	16.93	-0.13	0.47	0.55	down	no
ENSMUSG00000039246	Lyplal1	8.46	8.74	8.62	11.47	12.72	10.81	-0.44	0.47	0.55	down	no
ENSMUSG00000019864	Rtn4ip1	1.86	1.74	2.03	2.06	1.87	2.07	-0.09	0.48	0.56	down	no
ENSMUSG00000020736	Nt5c	30.59	30.72	28.16	40.34	38.71	39.71	-0.41	0.48	0.56	down	no
ENSMUSG00000054021	Sirt5	0.47	0.43	0.34	0.62	0.53	0.62	-0.51	0.48	0.56	down	no
ENSMUSG00000061455	Stx17	1.77	1.37	1.94	2.69	1.93	2.33	-0.45	0.48	0.55	down	no
ENSMUSG00000022370	Mrpl13	8.23	7.51	10.34	9.71	9.7	9.72	-0.16	0.49	0.57	down	no
ENSMUSG00000026709	Dars2	5.44	5.2	5.52	6.84	7.74	6.88	-0.41	0.49	0.57	down	no
ENSMUSG00000050705	2310061I04Rik	9.74	11.42	9.52	10.28	12.35	10.99	-0.13	0.49	0.56	down	no
ENSMUSG00000051730	Mettl5	1.7	1.04	2.12	2.36	2.11	2.36	-0.49	0.49	0.57	down	no
ENSMUSG00000021474	Sfxn1	6.22	5.02	6.97	7.1	6.63	6.59	-0.16	0.5	0.58	down	no
ENSMUSG00000031482	Slc25a15	2.46	1.75	2.82	2.68	2.49	2.39	-0.1	0.5	0.58	down	no
ENSMUSG00000028792	Ak2	43.81	35.4	50.63	47.81	49.92	48.15	-0.17	0.51	0.59	down	no
ENSMUSG00000042787	Exog	3.23	3.24	2.71	3.36	3.31	3.41	-0.14	0.51	0.59	down	no
ENSMUSG00000025971	Maip1	1.89	1.36	2.31	2.04	1.96	1.99	-0.11	0.52	0.6	down	no
ENSMUSG00000036932	Aifm1	15.48	14.05	18.81	22.49	21.2	18.99	-0.37	0.52	0.6	down	no
ENSMUSG00000019797	1700021F05Rik	2.74	2.77	3.18	3.91	4.01	3.67	-0.41	0.53	0.61	down	no
ENSMUSG00000020744	Slc25a19	3.58	3.14	2.91	3.84	4.76	4.33	-0.43	0.53	0.61	down	no
ENSMUSG00000023452	Pisd	11.03	10.6	9.75	14.83	14.81	11.34	-0.39	0.53	0.6	down	no
ENSMUSG00000025645	Ccdc51	6.32	6.15	6.16	7.5	8.51	9.02	-0.43	0.53	0.61	down	no
ENSMUSG00000032051	Fdx1	4.1	3.27	4.8	5.81	5.22	5.25	-0.42	0.53	0.6	down	no
ENSMUSG00000018796	Acsl1	3.62	2.01	3.91	3.12	4.94	4.73	-0.42	0.54	0.61	down	no
ENSMUSG00000022241	Tars	28.49	23.4	34.02	38.86	35.61	35.86	-0.36	0.54	0.62	down	no
ENSMUSG00000027357	Crls1	11.77	9.52	14.87	15.01	15.63	17	-0.4	0.54	0.62	down	no
ENSMUSG00000068184	Ndufaf2	5.28	4.45	6.52	5.53	5.59	6.6	-0.13	0.54	0.61	down	no
ENSMUSG00000038888	Ctu1	7.4	6.97	5.72	9.05	8.41	9.35	-0.42	0.55	0.62	down	no
ENSMUSG00000050144	Slc25a44	15.28	11.16	9.41	14.13	16.22	16.98	-0.4	0.55	0.63	down	no
ENSMUSG00000067369	Trmt2b	2.68	4.31	5.1	4.61	4.41	4.11	-0.12	0.55	0.62	down	no
ENSMUSG00000032330	Cox7a2	107.32	113.14	116.44	88.24	137.33	152.58	-0.17	0.56	0.63	down	no
ENSMUSG00000028247	Coq3	5.13	4.26	5.12	4.78	5.23	5.99	-0.14	0.57	0.64	down	no
ENSMUSG00000028251	Tstd3	2.41	1.78	3.46	3.36	2.52	2.15	-0.07	0.57	0.64	down	no
ENSMUSG00000018659	Pnpo	6.52	7.88	6.08	7.72	7.3	7.84	-0.16	0.58	0.65	down	no
ENSMUSG00000050174	Nudt6	1.78	1.54	1.41	0.72	1.7	2.46	-0.04	0.58	0.66	down	no
ENSMUSG00000020988	L2hgdh	2.49	2.2	3.56	3.54	3.72	3.66	-0.41	0.59	0.66	down	no
ENSMUSG00000021650	Ptcd2	17.27	15.48	20.92	22.77	22.89	23.98	-0.38	0.59	0.66	down	no
ENSMUSG00000022253	Nadk2	3.65	3.47	5.9	6.34	5.44	5.32	-0.39	0.59	0.66	down	no
ENSMUSG00000022889	Mrpl39	20.4	19.05	21.58	22.19	22.4	24.82	-0.19	0.59	0.66	down	no
ENSMUSG00000027495	Fam210b	1.28	1.27	1.15	1.54	1.37	1.09	-0.11	0.59	0.66	down	no
ENSMUSG00000028223	Decr1	8.73	8.48	8.13	9.71	9.27	9.6	-0.17	0.59	0.66	down	no
ENSMUSG00000033918	Parl	11.28	10.18	10.76	11.71	12.3	12.54	-0.18	0.59	0.66	down	no
ENSMUSG00000036199	Ndufa13	124.64	128.33	118.32	137.78	142.69	146.32	-0.2	0.59	0.66	down	no
ENSMUSG00000040269	Mrps28	32.79	32.86	31.6	34.23	35.12	39.87	-0.17	0.59	0.66	down	no
ENSMUSG00000051346	Spryd4	12.61	10.51	11.39	12.95	15.55	16.85	-0.39	0.59	0.66	down	no
ENSMUSG00000059183	Mtfmt	2.83	2.28	3	3.13	3.18	2.59	-0.14	0.59	0.66	down	no
ENSMUSG00000026664	Phyh	2.37	2.6	2.61	2.65	2.79	2.8	-0.12	0.6	0.67	down	no
ENSMUSG00000021809	Nudt13	1.27	1.63	0.99	1.46	1.97	1.83	-0.44	0.61	0.68	down	no
ENSMUSG00000025980	Hspd1	147.44	111.22	194.59	176.1	164.21	173.12	-0.18	0.61	0.68	down	no
ENSMUSG00000056671	Prelid2	1.73	1.73	2.66	2.63	2.39	3.31	-0.44	0.61	0.68	down	no
ENSMUSG00000005882	Uqcc1	6.58	3.48	4.88	5.88	5.33	5.41	-0.15	0.62	0.69	down	no
ENSMUSG00000037152	Ndufc1	19.19	14.49	17.15	21.02	18.83	17.33	-0.17	0.62	0.69	down	no
ENSMUSG00000042670	Immp1l	25.35	20.91	29.03	25.05	28.94	30.5	-0.17	0.62	0.69	down	no
ENSMUSG00000002486	Tchp	1.08	1.21	1.01	1.38	1.63	1.35	-0.4	0.63	0.7	down	no
ENSMUSG00000062908	Acadm	7.17	5.49	8.75	10.24	9.11	8.36	-0.37	0.63	0.69	down	no
ENSMUSG00000063179	Pstk	1.41	1.31	1.4	1.51	1.7	1.41	-0.16	0.63	0.7	down	no
ENSMUSG00000043140	Tmem186	4.45	4.16	4.97	5.28	4.66	5.32	-0.17	0.64	0.7	down	no
ENSMUSG00000020038	Cry1	3.56	2.99	3.88	4.09	3.87	3.73	-0.16	0.65	0.71	down	no
ENSMUSG00000027406	Idh3b	31.69	34.33	32.14	38.73	37.87	37.21	-0.21	0.65	0.72	down	no
ENSMUSG00000030647	Ndufc2	46.85	40.41	64.63	53.74	52.42	64.94	-0.17	0.65	0.71	down	no
ENSMUSG00000003762	Coq8b	2.55	2.86	2.1	2.67	2.51	3.26	-0.17	0.66	0.72	down	no
ENSMUSG00000033157	Abhd10	2.55	2.22	2.67	2.93	2.79	2.59	-0.16	0.66	0.72	down	no
ENSMUSG00000020630	Rnaseh1	4.47	3.69	4.94	4.76	5.38	4.61	-0.17	0.67	0.73	down	no
ENSMUSG00000027076	Timm10	30.35	30.38	31.75	36.63	37.2	44.94	-0.36	0.67	0.73	down	no
ENSMUSG00000027601	Mtfr1	17.67	14.03	20.74	21.6	22.19	22.27	-0.33	0.69	0.75	down	no
ENSMUSG00000041429	Nthl1	5.71	6.41	5.48	7.18	7.56	7.99	-0.37	0.69	0.75	down	no
ENSMUSG00000007659	Bcl2l1	15.24	15.78	14.71	24.65	9.66	25.37	-0.38	0.7	0.75	down	no
ENSMUSG00000021290	Atp5mpl	27.44	29.51	25.27	28.95	30.36	35.24	-0.2	0.7	0.75	down	no
ENSMUSG00000053604	Rpia	2.9	2.48	3.52	3.29	3.35	3.47	-0.18	0.7	0.76	down	no
ENSMUSG00000011254	Thg1l	4.1	5.55	4.77	7.83	5.34	5.52	-0.37	0.71	0.76	down	no
ENSMUSG00000015247	Nipsnap3b	10.03	8.83	11.91	12.7	11.39	10.92	-0.19	0.71	0.76	down	no
ENSMUSG00000027384	Ndufaf5	6.77	5.82	7.18	8.31	8.45	8.61	-0.36	0.71	0.76	down	no
ENSMUSG00000033735	Spr	11.52	12.73	12.94	14.16	13.93	14.93	-0.21	0.71	0.76	down	no
ENSMUSG00000069844	Sco1	3.57	2.85	3.74	4.73	4.24	4.03	-0.36	0.71	0.77	down	no
ENSMUSG00000030409	Dmpk	1.03	0.7	0.66	0.81	1.12	0.71	-0.15	0.73	0.78	down	no
ENSMUSG00000054894	Dmac2l	1.58	1.25	1.27	1.38	2.15	1.85	-0.39	0.73	0.79	down	no
ENSMUSG00000000326	Comt	50.34	48.88	47.27	57.7	62.94	62.52	-0.32	0.74	0.79	down	no
ENSMUSG00000070493	Chchd2	96.34	94.16	103.81	110.89	115.45	118.79	-0.23	0.74	0.79	down	no
ENSMUSG00000002846	Timmdc1	17.3	13.56	15.91	19.12	19.67	20.24	-0.34	0.75	0.8	down	no
ENSMUSG00000004069	Dnaja3	12.12	14.47	15.98	18.74	19.99	14.83	-0.33	0.75	0.8	down	no
ENSMUSG00000017286	Glod4	4.79	4.6	5.55	6.18	6.19	6.44	-0.33	0.75	0.8	down	no
ENSMUSG00000021773	Comtd1	6.1	6.79	4.77	7.46	6.57	6.28	-0.2	0.75	0.8	down	no
ENSMUSG00000029456	Acad10	0.49	0.72	0.45	0.71	0.76	0.69	-0.38	0.76	0.8	down	no
ENSMUSG00000030271	Ogg1	11.38	9.63	9.16	10.82	10.14	13.88	-0.21	0.76	0.81	down	no
ENSMUSG00000026618	Iars2	5.36	4.68	6.18	6.91	6.92	6.42	-0.32	0.77	0.82	down	no
ENSMUSG00000045100	Slc25a26	1.42	1.54	1.07	1.55	1.74	1.9	-0.37	0.77	0.82	down	no
ENSMUSG00000013997	Nit1	2.88	3.04	2.92	3.36	3.65	4.17	-0.34	0.78	0.83	down	no
ENSMUSG00000033938	Ndufb7	30.2	33.12	28.07	33.29	37.88	36.58	-0.24	0.78	0.83	down	no
ENSMUSG00000032786	Alas1	5.53	7.19	5.48	6.67	6.9	7.74	-0.23	0.79	0.83	down	no
ENSMUSG00000036860	Mrpl55	8.67	7.27	6.81	8.52	8.98	11.5	-0.35	0.79	0.84	down	no
ENSMUSG00000026500	Cox20	6.39	6.24	7.28	7.72	7.91	9.66	-0.34	0.8	0.84	down	no
ENSMUSG00000016510	Mtif3	3.36	3.44	3.16	3.73	3.78	4.14	-0.23	0.81	0.85	down	no
ENSMUSG00000021578	Ccdc127	2.71	2.13	3.1	2.19	3.02	3.98	-0.21	0.81	0.85	down	no
ENSMUSG00000030612	Mrpl46	14.62	14.57	15.86	19.21	17.13	20.04	-0.32	0.81	0.85	down	no
ENSMUSG00000053768	Chchd3	27.37	20.01	34.29	33.56	34.49	33.16	-0.31	0.81	0.85	down	no
ENSMUSG00000021748	Pdhb	20.75	17.55	24.29	23.78	24.46	25.44	-0.24	0.82	0.86	down	no
ENSMUSG00000030861	Acadsb	1.5	1.16	2.25	1.48	2.59	1.57	-0.2	0.82	0.86	down	no
ENSMUSG00000038690	Atp5j2	38.99	35.26	42.59	35.44	50.5	51.51	-0.23	0.82	0.86	down	no
ENSMUSG00000045438	Cox19	2.58	1.72	7.05	7.8	2.97	1.67	-0.13	0.82	0.86	down	no
ENSMUSG00000051169	Rpusd3	2.27	2.63	2.04	2.46	2.6	2.97	-0.21	0.82	0.86	down	no
ENSMUSG00000014551	Mrps25	7.76	6.67	7.88	8.69	8.47	9.14	-0.24	0.83	0.87	down	no
ENSMUSG00000021993	Mipep	3.06	2.71	2.96	3.36	3.46	3.42	-0.23	0.84	0.87	down	no
ENSMUSG00000026087	Mrpl30	18.7	19.03	15.97	21.12	22.86	22.7	-0.31	0.84	0.87	down	no
ENSMUSG00000027709	Mccc1	1.84	1.95	1.74	2.01	2.31	2.17	-0.23	0.84	0.87	down	no
ENSMUSG00000036983	Tfb1m	2.11	1.91	2.29	2.4	2.49	2.47	-0.22	0.84	0.88	down	no
ENSMUSG00000054312	Mrps21	91.56	96.29	43.63	95.59	95.03	101.86	-0.34	0.84	0.88	down	no
ENSMUSG00000057329	Bcl2	0.56	0.42	0.7	0.63	0.63	0.68	-0.21	0.85	0.88	down	no
ENSMUSG00000058979	Hdhd5	1.95	2.08	1.88	2.4	2.63	2.38	-0.33	0.85	0.88	down	no
ENSMUSG00000074211	Sdhaf1	5.62	5.62	4.91	5.78	6.88	7.56	-0.32	0.85	0.88	down	no
ENSMUSG00000024782	Ak3	15	13.49	17.44	18.67	18.52	17.08	-0.24	0.86	0.89	down	no
ENSMUSG00000027282	Mtch2	15.47	15.4	15.67	18.98	18.56	19.78	-0.3	0.86	0.89	down	no
ENSMUSG00000029536	Gatc	6.77	8.12	7.39	8.95	8.31	9.02	-0.24	0.86	0.89	down	no
ENSMUSG00000032067	Pts	0.36	0.46	1.15	0.53	1.03	0.93	-0.34	0.86	0.89	down	no
ENSMUSG00000048856	Slc25a47	0.23	0.62	0.52	0.5	0.46	0.61	-0.2	0.86	0.89	down	no
ENSMUSG00000052962	Mrpl35	7.25	7.86	7.81	9.18	9.26	9.93	-0.31	0.86	0.89	down	no
ENSMUSG00000023307	2020-03-05	31.07	27.44	30.11	36.79	36.21	36.04	-0.3	0.87	0.9	down	no
ENSMUSG00000035069	Oma1	2.81	3.23	2.52	3.03	3.16	3.88	-0.23	0.87	0.9	down	no
ENSMUSG00000044986	Tst	1.26	1.63	0.84	1.72	1.3	1.34	-0.23	0.87	0.9	down	no
ENSMUSG00000047084	Ngrn	11.85	12.12	11.28	15.11	14.37	14.26	-0.31	0.87	0.9	down	no
ENSMUSG00000060376	Bckdha	20.37	24.97	16.45	22.64	24.23	26.6	-0.25	0.87	0.9	down	no
ENSMUSG00000026036	Nif3l1	5.82	4.69	5.01	5.5	6.7	6.2	-0.25	0.88	0.9	down	no
ENSMUSG00000027367	Stard7	7.71	8.43	8.2	10.15	9.7	10.15	-0.3	0.88	0.91	down	no
ENSMUSG00000027673	Ndufb5	8.06	12.77	8.76	11.64	11.31	12.26	-0.25	0.88	0.9	down	no
ENSMUSG00000029535	Triap1	16.91	15.48	15.13	18.3	18.41	19.56	-0.24	0.88	0.91	down	no
ENSMUSG00000057229	Dmac2	4.13	5.31	3.92	4.71	5.21	5.9	-0.24	0.88	0.91	down	no
ENSMUSG00000063698	Sfxn4	1.2	1.37	1.14	1.61	1.63	1.4	-0.32	0.88	0.91	down	no
ENSMUSG00000016252	Atp5e	31.73	35.8	31.77	37.28	42.76	38.54	-0.26	0.89	0.92	down	no
ENSMUSG00000024900	Cpt1a	4.52	4.56	4.51	5.23	5.36	5.6	-0.25	0.89	0.92	down	no
ENSMUSG00000026029	Casp8	7.7	7.98	7.63	9.98	9.24	9.59	-0.31	0.89	0.91	down	no
ENSMUSG00000025486	Sirt3	1.06	0.71	0.81	0.97	1.02	1.22	-0.32	0.9	0.92	down	no
ENSMUSG00000026273	Mterf4	2.3	2.26	1.86	2.31	2.55	2.77	-0.25	0.9	0.92	down	no
ENSMUSG00000031485	Plpbp	4.67	4.46	4.86	5.76	5.75	5.18	-0.25	0.9	0.92	down	no
ENSMUSG00000032602	Slc25a20	2.38	2.36	2.34	2.96	2.66	3.13	-0.31	0.9	0.92	down	no
ENSMUSG00000064357	mt-Atp6	439	370.34	2233.88	461	437.57	2517.61	-0.17	0.9	0.92	down	no
ENSMUSG00000079677	Fdx2	6.61	6.27	11.8	9.83	9.44	9.68	-0.23	0.9	0.92	down	no
ENSMUSG00000021417	Eci2	10.11	9.93	9.93	12.71	11.81	12.21	-0.29	0.91	0.93	down	no
ENSMUSG00000018042	Cyb5r3	207.25	214.7	185.73	260.41	251.77	232.32	-0.29	0.92	0.94	down	no
ENSMUSG00000034189	Hsdl1	7.08	6.51	7.22	9.17	7.85	7.74	-0.25	0.92	0.93	down	no
ENSMUSG00000044252	Osbpl1a	2.08	1.59	2.44	2.7	2.4	2.14	-0.25	0.92	0.94	down	no
ENSMUSG00000062981	Mrpl42	14.31	16.78	16.95	19.3	18.89	20.53	-0.29	0.93	0.95	down	no
ENSMUSG00000061461	Smim20	3.1	5.98	2.92	3.77	5.8	4.86	-0.27	0.94	0.96	down	no
ENSMUSG00000064351	mt-Co1	2967.61	2619.11	2667.9	3340.74	3387.82	3196.99	-0.27	0.94	0.96	down	no
ENSMUSG00000022890	Atp5j	16.56	16.78	18.3	21.48	18.95	22.47	-0.28	0.95	0.96	down	no
ENSMUSG00000034880	Mrpl34	71.58	72.94	65.19	77.58	87.24	91.39	-0.29	0.95	0.96	down	no
ENSMUSG00000032403	2300009A05Rik	1.69	1.5	2.08	2.06	2.12	2.23	-0.28	0.96	0.97	down	no
ENSMUSG00000041797	Abca9	0.21	0.18	0.32	0.31	0.28	0.28	-0.29	0.96	0.97	down	no
ENSMUSG00000091780	Sco2	7.16	7.39	7.24	5.65	13.59	7.44	-0.29	0.96	0.97	down	no
ENSMUSG00000026032	Ndufb3	41.94	46.45	44.38	55.43	49.95	56.32	-0.28	0.97	0.98	down	no
ENSMUSG00000037216	Lipt1	3.08	3.25	4.05	3.35	5.33	3.96	-0.28	0.97	0.98	down	no
ENSMUSG00000038302	Afg1l	2.58	3.41	3.75	3.87	3.35	4.46	-0.26	0.97	0.98	down	no
ENSMUSG00000028648	Ndufs5	26.97	21.9	33.17	33.98	33.49	31.02	-0.26	0.98	0.99	down	no
ENSMUSG00000002949	Timm44	8.37	6.89	12	11.19	10.7	10.83	-0.26	0.99	0.99	down	no
ENSMUSG00000006818	Sod2	6.37	4.63	7.23	7.7	7.01	7.21	-0.27	0.99	0.99	down	no
ENSMUSG00000032418	Me1	40.37	34.42	45.86	50.92	47.89	46.51	-0.27	0.99	0.99	down	no
ENSMUSG00000086784	Isoc2a	9.21	9.44	7.64	10.32	10.33	11.36	-0.28	0.99	0.99	down	no
ENSMUSG00000000308	Ckmt1	0	0	0	0.03	0.04	0.03	-8.47	1	1	down	no
ENSMUSG00000003526	Prodh	0.04	0.05	0.08	0.04	0.02	0.01	1.19	1	1	up	no
ENSMUSG00000003559	As3mt	0.05	0	0.05	0	0.06	0.05	-0.01	1	1	down	no
ENSMUSG00000004902	Slc25a18	0	0	0	0.09	0.01	0.04	-8.92	1	1	down	no
ENSMUSG00000006221	Hspb7	0	0	0	0	0	0	0	1	1	no	no
ENSMUSG00000009876	Cox4i2	0.08	0.05	0	0.05	0	0.13	-0.47	1	1	down	no
ENSMUSG00000010651	Acaa1b	0	0	0.06	0.41	0.44	0.04	-3.96	1	1	down	no
ENSMUSG00000011486	Slc25a41	0.05	0	0	0.07	0	0	-0.45	1	1	down	no
ENSMUSG00000015242	Nipsnap3a	0	0	0	0	0	0	0	1	1	no	no
ENSMUSG00000015970	Chdh	0	0	0	0	0.01	0	-5.61	1	1	down	no
ENSMUSG00000020268	Lyrm7	0.14	0.14	0.15	0.18	0.17	0.12	-0.09	1	1	down	no
ENSMUSG00000020333	Acsl6	0	0	0	0	0	0	0	1	1	no	no
ENSMUSG00000020334	Slc22a4	0.02	0.04	0.02	0	0.01	0.03	0.83	1	1	up	no
ENSMUSG00000020486	2020-09-04	0.05	0.05	0.01	0.05	0.09	0.04	-0.67	1	1	down	no
ENSMUSG00000020581	Agr2	0	0	0	0	0	0	0	1	1	no	no
ENSMUSG00000020867	Spata20	0.03	0.04	0.01	0.01	0	0.03	0.83	1	1	up	no
ENSMUSG00000021125	Arg2	0.18	0.04	0	0.14	0.1	0.2	-1.02	1	1	down	no
ENSMUSG00000021509	Slc25a48	0	0	0	0	0	0	0	1	1	no	no
ENSMUSG00000021622	Ckmt2	0	0	0	0	0	0	0	1	1	no	no
ENSMUSG00000022223	Sdr39u1	0	0	0	0	0	0	0	1	1	no	no
ENSMUSG00000022589	Cyp11b2	0	0	0	0	0	0	0	1	1	no	no
ENSMUSG00000022763	Aifm3	0	0	0	0	0.01	0	-5.02	1	1	down	no
ENSMUSG00000022853	Ehhadh	0	0	0	0	0	0	0	1	1	no	no
ENSMUSG00000024510	Ftmt	0	0	0	0	0	0	0	1	1	no	no
ENSMUSG00000024521	Pmaip1	0	0	0	0	0	0	0	1	1	no	no
ENSMUSG00000024530	Prelid3a	0	0	0	0	0.04	0	-7.14	1	1	down	no
ENSMUSG00000024963	Dnajc4	10.55	10.88	7.71	9.92	12.53	12.98	-0.28	1	1	down	no
ENSMUSG00000025176	Hoga1	0.02	0.09	0.04	0.06	0	0.02	0.74	1	1	up	no
ENSMUSG00000025270	Alas2	0.02	0	0	0	0.02	0.03	-1.79	1	1	down	no
ENSMUSG00000025317	Car5a	0	0.03	0.03	0	0.03	0	0.87	1	1	up	no
ENSMUSG00000025488	Cox8b	0	0	0	0	0	0	0	1	1	no	no
ENSMUSG00000025777	Gdap1	0.02	0	0.02	0.01	0.02	0.01	-0.37	1	1	down	no
ENSMUSG00000025911	Adhfe1	0.13	0.04	0.21	0.09	0.09	0.06	0.63	1	1	up	no
ENSMUSG00000025991	Cps1	0	0	0	0.01	0	0	-4.68	1	1	down	no
ENSMUSG00000026170	Cyp27a1	0	0	0	0.02	0.03	0	-7.41	1	1	down	no
ENSMUSG00000026255	Efhd1	0	0.02	0	0	0	0	6.01	1	1	up	no
ENSMUSG00000026272	Agxt	0	0	0	0	0.14	0	-8.82	1	1	down	no
ENSMUSG00000027199	Gatm	0	0	0	0	0	0	0	1	1	no	no
ENSMUSG00000027371	Fahd2a	0	0	0	0	0	0	0	1	1	no	no
ENSMUSG00000027452	Acss1	0	0	0	0	0	0	0	1	1	no	no
ENSMUSG00000027870	Hao2	0	0	0	0.02	0	0	-6.1	1	1	down	no
ENSMUSG00000027871	Hsd3b1	0	0	0	0	0	0	0	1	1	no	no
ENSMUSG00000027875	Hmgcs2	0	0.01	0.01	0.04	0	0	-0.6	1	1	down	no
ENSMUSG00000027880	Slc25a54	0	0	0	0.04	0.05	0	-8.25	1	1	down	no
ENSMUSG00000027994	Mcub	4.3	4.54	3.46	4.24	5.36	5.31	-0.28	1	1	down	no
ENSMUSG00000029499	Pxmp2	0.71	0.88	0.73	0.64	0.46	0.59	0.46	1	1	up	no
ENSMUSG00000029596	Sdsl	0	0.47	0.16	0.37	0.65	0.57	-1.35	1	1	down	no
ENSMUSG00000029695	Aass	0	0	0	0	0	0	0	1	1	no	no
ENSMUSG00000030045	Mrpl19	9.98	8.37	10.01	11.12	11.42	11.71	-0.27	1	1	down	no
ENSMUSG00000030088	Aldh1l1	0	0.01	0	0.03	0.02	0.12	-4.27	1	1	down	no
ENSMUSG00000030785	Cox6a2	0.45	1.34	0.87	0.27	0.04	0	3.06	1	1	up	no
ENSMUSG00000030935	Acsm3	0	0	0	0.01	0	0.01	-6.27	1	1	down	no
ENSMUSG00000030945	Acsm2	0	0	0	0	0	0	0	1	1	no	no
ENSMUSG00000030972	Acsm5	0	0	0	0	0	0	0	1	1	no	no
ENSMUSG00000031173	Otc	0	0	0	0	0	0	0	1	1	no	no
ENSMUSG00000031710	Ucp1	0	0	0	0	0	0	0	1	1	no	no
ENSMUSG00000031958	Ldhd	0.02	0.02	0.08	0.06	0.04	0	0.27	1	1	up	no
ENSMUSG00000031991	Spata19	0	0	0	0	0	0	0	1	1	no	no
ENSMUSG00000032109	Nlrx1	0.04	0.03	0.01	0.02	0.01	0	1.07	1	1	up	no
ENSMUSG00000032323	Cyp11a1	0	0	0	0	0	0	0	1	1	no	no
ENSMUSG00000032456	Nmnat3	0.02	0.03	0.03	0	0.03	0.04	-0.03	1	1	down	no
ENSMUSG00000032942	Ucp3	0	0	0	0	0	0	0	1	1	no	no
ENSMUSG00000033213	AA467197	0	0.02	0	0.04	0	0.19	-3.76	1	1	down	no
ENSMUSG00000033488	Cryzl2	0	0	0	0	0	0.02	-6.05	1	1	down	no
ENSMUSG00000033533	Acsm1	0	0	0	0	0	0	0	1	1	no	no
ENSMUSG00000034000	Neu4	0	0	0	0	0	0	0	1	1	no	no
ENSMUSG00000034732	Pabpc5	0	0	0	0	0	0	0	1	1	no	no
ENSMUSG00000035472	Slc25a21	0	0	0	0	0	0.02	-6.11	1	1	down	no
ENSMUSG00000035561	Aldh1b1	0	0	0	0.02	0	0	-5.94	1	1	down	no
ENSMUSG00000035948	Acss3	0	0	0	0	0	0	0	1	1	no	no
ENSMUSG00000036892	Prodh2	0	0	0	0	0	0	0	1	1	no	no
ENSMUSG00000037161	Mgarp	0	0	0	0	0	0	0	1	1	no	no
ENSMUSG00000037636	Slc25a43	0	0	0	0	0	0	0	1	1	no	no
ENSMUSG00000038567	Cyp24a1	0	0	0	0	0	0	0	1	1	no	no
ENSMUSG00000039264	Gimap3	0	0	0	0	0	0	0	1	1	no	no
ENSMUSG00000039661	Dusp26	0.02	0.02	0	0.03	0	0.04	-1.01	1	1	down	no
ENSMUSG00000039745	Htatip2	0	0	0.04	0.06	0.04	0	-1.42	1	1	down	no
ENSMUSG00000039783	Kmo	0	0	0	0	0.01	0	-5.38	1	1	down	no
ENSMUSG00000039913	Pak7	0	0	0	0	0	0	0	1	1	no	no
ENSMUSG00000040147	Maob	0	0	0	0	0	0.07	-7.91	1	1	down	no
ENSMUSG00000040706	Agmat	0	0	0	0	0	0	0	1	1	no	no
ENSMUSG00000040740	Slc25a34	0	0	0	0	0	0	0	1	1	no	no
ENSMUSG00000041237	Pklr	0	0	0	0	0	0	0	1	1	no	no
ENSMUSG00000042102	Dmgdh	0	0	0	0	0	0	0	1	1	no	no
ENSMUSG00000043319	Cox8c	0	0	0	0	0	0	0	1	1	no	no
ENSMUSG00000046598	Bdh1	0	0.02	0	0.07	0.08	0.08	-3.39	1	1	down	no
ENSMUSG00000046934	Csl	0.08	0.19	0.16	0.02	0.09	0.06	1.3	1	1	up	no
ENSMUSG00000047363	Cstad	0.09	0.23	0.23	0.82	0.59	0.47	-1.78	1	1	down	no
ENSMUSG00000047565	Acot10	0.37	0.23	0.15	0.31	0.36	0.4	-0.49	1	1	down	no
ENSMUSG00000047674	Pdha2	0	0	0	0	0	0	0	1	1	no	no
ENSMUSG00000048065	Cyb5r2	0	0	0	0.02	0	0	-5.67	1	1	down	no
ENSMUSG00000048217	Nags	0	0	0	0	0	0	0	1	1	no	no
ENSMUSG00000049422	Chchd10	0.11	0.05	0.05	0.11	0.2	0.19	-1.22	1	1	down	no
ENSMUSG00000050114	Prdx6b	0	0	0	0	0	0	0	1	1	no	no
ENSMUSG00000050304	Slc25a2	0	0	0	0	0.03	0	-6.69	1	1	down	no
ENSMUSG00000050553	Gk2	0	0	0.02	0	0	0	6.23	1	1	up	no
ENSMUSG00000051811	Cox6b2	0	0.07	0	0	0	0	7.78	1	1	up	no
ENSMUSG00000052131	Akr1b7	0	0	0.1	0.19	0	0	-0.87	1	1	down	no
ENSMUSG00000053178	Mterf1b	0.23	0.09	0.36	0.42	0.67	0.42	-1.15	1	1	down	no
ENSMUSG00000053624	Gykl1	0	0	0	0	0	0	0	1	1	no	no
ENSMUSG00000054422	Fabp1	0	0	0	0	0	0	0	1	1	no	no
ENSMUSG00000055312	Them7	0	0	0	0	0	0	0	1	1	no	no
ENSMUSG00000056436	Cyct	0	0	0	0	0.07	0	-7.84	1	1	down	no
ENSMUSG00000057228	Aadat	0	0	0	0.04	0.21	0	-9.74	1	1	down	no
ENSMUSG00000060579	Fhit	0	0	0	0.1	0	0.03	-8.78	1	1	down	no
ENSMUSG00000061462	Obscn	0.01	0	0.01	0.03	0.03	0.01	-1.93	1	1	down	no
ENSMUSG00000061527	Krt5	0.16	0.31	0.24	0.1	0.04	0.19	1.09	1	1	up	no
ENSMUSG00000063683	Glyat	0	0	0	0.06	0	0	-7.62	1	1	down	no
ENSMUSG00000069041	Slc25a31	0	0	0	0	0	0	0	1	1	no	no
ENSMUSG00000071229	Timm8a2	0	0	0	0	0	0.05	-7.52	1	1	down	no
ENSMUSG00000071633	Gm4952	0	0	0	0	0.04	0	-7.06	1	1	down	no
ENSMUSG00000073435	Nme3	0.59	0.83	0.49	0.32	0.38	0.35	0.86	1	1	up	no
ENSMUSG00000074218	Cox7a1	0	0.09	0	0.11	0.24	0	-1.95	1	1	down	no
ENSMUSG00000075604	Cyp11b1	0	0.02	0.04	0	0.02	0.03	-0.06	1	1	down	no
ENSMUSG00000076436	Oxct2a	0	0	0	0	0	0.03	-6.58	1	1	down	no
ENSMUSG00000078937	Cpt1b	0.01	0.12	0	0	0.04	0.02	1.13	1	1	up	no
ENSMUSG00000084234	4933405O20Rik	0	0	0	0	0	0	0	1	1	no	no
ENSMUSG00000089678	Agxt2	0	0	0	0	0	0.02	-5.73	1	1	down	no
ENSMUSG00000098387	Pet117	0	10.42	0	0	0	0	10.99	1	1	up	no
